# Supplementary material for: Redetermination of [Gd(NO3)3(H2O)4]·2H2O
Source: Acta Crystallogr Sect E Struct Rep Online. 2012 Jun 27;68(Pt 7):i56–7. doi: 10.1107/S1600536812028000 (PMC3393141; doi:10.1107/S1600536812028000)
Supplement: Supplementary file 1 [file e-68-00i56-sup1.cif]

##############################################################################
#                                                                            #
# This CIF contains the data in a paper accepted for publication in          #
# Acta Crystallographica Section E. It conforms to the requirements of       #
# Notes for Authors for Acta Crystallographica Section E, and has been       #
# peer reviewed under the auspices of the IUCr Commission on Journals.       #
#                                                                            #
# Full details of the Crystallographic Information File format               #
# are given in the paper "The Crystallographic Information File (CIF):       #
# a New Standard Archive File for Crystallography" by S. R. Hall, F. H.      #
# Allen and I. D. Brown [Acta Cryst. (1991), A47, 655-685].                  #
#                                                                            #
# The current version of the core CIF dictionary is obtainable from          #
# ftp://ftp.iucr.org/pub/cif_core.dic.                                       #
#                                                                            #
# Software is freely available for graphical display of the structure(s)     #
# in this CIF. For information consult the CIF software page                 #
# http://www.iucr.org/resources/cif/software.                                #
#                                                                            #
# This file may be used for bona fide research purposes within the           #
# scientific community so long as proper attribution is given to the journal # 
# article from which it was obtained.                                        #
#                                                                            #
##############################################################################
data_global
_audit_creation_method     'PLATON <TABLE ACC> option'
_journal_date_recd_electronic     2012-05-18
_journal_date_accepted     2012-06-20
_journal_name_full     'Acta Crystallographica, Section E'
_journal_year     2012
_journal_volume     68
_journal_issue      7
_journal_page_first     i56
_journal_page_last     i57
_journal_paper_category     QI
_journal_paper_doi     10.1107/S1600536812028000
_journal_coeditor_code     WM2634
_publ_contact_author_name
;
       Dr. Eberhardt Herdtweck
;
_publ_contact_author_address
;
       Department Chemie,
       Lehrstuhl f\"ur Anorganische Chemie,
       Technische Universit\"at M\"unchen,
       Lichtenbergstrasse 4,
       D-85747 Garching bei M\"unchen,
       Germany
;
_publ_contact_author_email     'eberhardt.herdtweck@ch.tum.de'
_publ_contact_author_fax     '+49(0)89 289 13473'
_publ_contact_author_phone     '+49(0)89 289 13143'
_publ_section_title
;
Redetermination of [Gd(NO~3~)~3~(H~2~O)~4~].2H~2~O
;
loop_
    _publ_author_name
    _publ_author_address
    'Taha, Ziyad A.'
;
       Department of Applied Chemical Sciences
       Jordan University of Science & Technology
       Irbid 22110
       Jordan
;
    'Ajlouni, Abdulaziz'
;
       Department of Applied Chemical Sciences
       Jordan University of Science & Technology
       Irbid 22110
       Jordan
;
    'Hijazi, Ahmed K.'
;
       Department of Chemistry
       Faculty of Science
       Jerash University
       Jerash 26150
       Jordan
;
    'K\"uhn, Fritz E.'
;
       Department Chemie
       Molekulare Katalyse
       Technische Universit\"at M\"unchen
       Lichtenbergstrasse 4
       D-85747 Garching bei M\"unchen
       Germany
;
    'Herdtweck, Eberhardt'
;
       Department Chemie,
       Lehrstuhl f\"ur Anorganische Chemie
       Technische Universit\"at M\"unchen
       Lichtenbergstrasse 4
       D-85747 Garching bei M\"unchen
       Germany
;
_publ_section_synopsis     .
data_I
_chemical_name_systematic
;
Tetraaquatris(nitrato-\k^2^<i>O</i>,<i>O</i>')gadolinium(III) dihydrate
;
_chemical_formula_moiety     'Gd H8 N3 O13, 2(H2 O)'
_chemical_formula_sum     'H12 Gd N3 O15'
_chemical_formula_structural     ?
_chemical_formula_analytical     ?
_chemical_formula_iupac     '[Gd (N O3)3 (H2 O)4], 2H2 O'
_chemical_formula_weight     451.38
_symmetry_cell_setting     triclinic
_symmetry_space_group_name_H-M     'P -1'
_symmetry_space_group_name_Hall     '-P 1'
loop_
    _symmetry_equiv_pos_site_id
    _symmetry_equiv_pos_as_xyz
    1 x,y,z
    2 -x,-y,-z
_cell_length_a     6.6996(2)
_cell_length_b     9.1145(3)
_cell_length_c     11.6207(3)
_cell_angle_alpha     69.8257(10)
_cell_angle_beta     88.9290(11)
_cell_angle_gamma     69.2170(11)
_cell_volume     618.36(3)
_cell_formula_units_Z     2
_cell_measurement_reflns_used     9802
_cell_measurement_theta_min     1.88
_cell_measurement_theta_max     25.40
_cell_measurement_temperature     173.0(10)
_exptl_crystal_description     'fragment'
_exptl_crystal_colour     'orange'
_exptl_crystal_size_max     0.48
_exptl_crystal_size_mid     0.46
_exptl_crystal_size_min     0.23
_exptl_crystal_density_diffrn     2.424
_exptl_crystal_density_meas     ?
_exptl_crystal_F_000     434
_exptl_absorpt_coefficient_mu     5.451
_exptl_absorpt_correction_type     multi-scan
_exptl_absorpt_process_details     '(<i>SADABS</i>; Bruker, 2008)'
_exptl_absorpt_correction_T_min     0.3490
_exptl_absorpt_correction_T_max     0.7452
_exptl_special_details
;
Diffractometer operator E. Herdtweck scanspeed 10 s per frame dx 45 4932 frames
measured in 9 data sets phi-scan with delta_phi = 0.50 omega-scans with
delta_omega = 0.50
;
_diffrn_ambient_temperature     173.0(10)
_diffrn_radiation_type     'Mo K\a'
_diffrn_radiation_wavelength     0.71073
_diffrn_radiation_source     'rotating anode FR591'
_diffrn_radiation_monochromator     graphite
_diffrn_measurement_device_type     'Bruker APEXII CCD'
_diffrn_measurement_device     '\k-geometry diffractometer'
_diffrn_measurement_method     'phi- and omega-rotation '
_diffrn_detector_area_resol_mean     16
_diffrn_reflns_number     19731
_diffrn_reflns_av_R_equivalents     0.0364
_diffrn_reflns_av_sigmaI/netI     0.0177
_diffrn_reflns_theta_min     1.88
_diffrn_reflns_theta_max     25.40
_diffrn_reflns_theta_full     25.40
_diffrn_measured_fraction_theta_max     0.994
_diffrn_measured_fraction_theta_full     0.994
_diffrn_reflns_limit_h_min     -8
_diffrn_reflns_limit_h_max     8
_diffrn_reflns_limit_k_min     -10
_diffrn_reflns_limit_k_max     10
_diffrn_reflns_limit_l_min     -13
_diffrn_reflns_limit_l_max     13
_diffrn_standards_decay_%     0
_refine_special_details
;
Refinement on <i>F</i>^2^ for ALL reflections except for 0 with very negative
<i>F</i>^2^ or flagged by the user for potential systematic errors. Weighted
<i>R</i>-factors <i>wR</i> and all goodnesses of fit <i>S</i> are based on
<i>F</i>^2^, conventional <i>R</i>-factors <i>R</i> are based on <i>F</i>,
with <i>F</i> set to zero for negative <i>F</i>^2^. The observed criterion of
<i>F</i>^2^ > \s(<i>F</i>^2^) is used only for calculating R_factor_obs
<i>etc</i>. and is not relevant to the choice of reflections for refinement.
<i>R</i>-factors based on <i>F</i>^2^ are statistically about twice as large
as those based on <i>F</i>, and <i>R</i>- factors based on ALL data will be
even larger.
;
_reflns_number_total     2256
_reflns_number_gt     2255
_reflns_threshold_expression     I>2\s(I)
_refine_ls_structure_factor_coef     Fsqd
_refine_ls_matrix_type     full
_refine_ls_R_factor_all     0.0158
_refine_ls_R_factor_gt     0.0157
_refine_ls_wR_factor_gt     0.0413
_refine_ls_wR_factor_ref     0.0413
_refine_ls_goodness_of_fit_ref     1.199
_refine_ls_restrained_S_all     1.199
_refine_ls_number_reflns     2256
_refine_ls_number_parameters     221
_refine_ls_number_restraints     0
_refine_ls_hydrogen_treatment     refall
_refine_ls_weighting_scheme     sigma
_refine_ls_weighting_details
              'w=1/[\s^2^(Fo^2^)+(0.0186P)^2^+0.7250P] where P=(Fo^2^+2Fc^2^)/3'
_atom_sites_solution_hydrogens     difmap
_atom_sites_solution_primary     direct
_atom_sites_solution_secondary     difmap
_refine_ls_shift/su_max     0.001
_refine_ls_shift/su_mean     0.000
_refine_diff_density_max     1.038
_refine_diff_density_min     -1.097
_refine_ls_extinction_method     'SHELXL97 (Sheldrick, 2008)'
_refine_ls_extinction_coef     0.0129(7)
_refine_ls_extinction_expression
                                  'Fc^*^=kFc[1+0.001xFc^2^\l^3^/sin(2\q)]^-1/4^'
loop_
    _atom_type_symbol
    _atom_type_description
    _atom_type_scat_dispersion_real
    _atom_type_scat_dispersion_imag
    _atom_type_scat_source
    O O 0.0106 0.0060 'International Tables Vol C Tables 4.2.6.8 and 6.1.1.4'
    N N 0.0061 0.0033 'International Tables Vol C Tables 4.2.6.8 and 6.1.1.4'
    H H 0.0000 0.0000 'International Tables Vol C Tables 4.2.6.8 and 6.1.1.4'
    Gd Gd -0.1653 3.9035 'International Tables Vol C Tables 4.2.6.8 and 6.1.1.4'
_computing_data_collection     'APEX2 (Bruker, 2008)'
_computing_cell_refinement     'SAINT (Bruker, 2008)'
_computing_data_reduction     'SAINT (Bruker, 2008)'
_computing_structure_solution     'SIR92 (Altomare <i>et al.</i>, 1994)'
_computing_structure_refinement     'SHELXL97 (Sheldrick, 2008)'
_computing_molecular_graphics     'PLATON (Spek, 2009)'
_computing_publication_material     'PLATON (Spek, 2009)'
loop_
    _atom_site_type_symbol
    _atom_site_label
    _atom_site_fract_x
    _atom_site_fract_y
    _atom_site_fract_z
    _atom_site_U_iso_or_equiv
    _atom_site_thermal_displace_type
    _atom_site_calc_flag
    _atom_site_refinement_flags
    _atom_site_occupancy
    Gd Gd1 0.80352(2) 0.594250(10)
                                 0.225680(10)
                                            0.01470(10)
                                                      Uani . . 1.000
    O O1 1.0817(4) 0.3431(3) 0.3878(2) 0.0294(7) Uani . . 1.000
    O O2 1.1029(4) 0.3531(3) 0.20104(19) 0.0286(6) Uani . . 1.000
    O O3 1.3338(4) 0.1425(3) 0.3490(2) 0.0304(6) Uani . . 1.000
    O O4 1.0578(3) 0.6801(3) 0.3296(2) 0.0268(6) Uani . . 1.000
    O O5 0.7353(4) 0.8617(3) 0.2653(2) 0.0305(7) Uani . . 1.000
    O O6 0.9570(4) 0.9177(3) 0.3616(2) 0.0319(7) Uani . . 1.000
    O O7 1.0495(3) 0.6937(3) 0.07347(19) 0.0245(6) Uani . . 1.000
    O O8 0.7274(4) 0.8794(3) 0.0190(2) 0.0336(7) Uani . . 1.000
    O O9 0.9806(4) 0.9195(3) -0.0904(2) 0.0322(7) Uani . . 1.000
    O O10 0.6976(4) 0.5590(3) 0.4287(2) 0.0224(7) Uani . . 1.000
    O O11 0.7203(4) 0.5521(3) 0.04330(19) 0.0223(6) Uani . . 1.000
    O O12 0.4279(4) 0.7621(3) 0.1754(2) 0.0259(7) Uani . . 1.000
    O O13 0.6339(4) 0.3963(3) 0.2792(2) 0.0262(7) Uani . . 1.000
    N N1 1.1767(4) 0.2751(3) 0.3141(2) 0.0213(7) Uani . . 1.000
    N N2 0.9171(4) 0.8234(3) 0.3202(2) 0.0233(8) Uani . . 1.000
    N N3 0.9183(4) 0.8342(3) -0.0015(2) 0.0212(7) Uani . . 1.000
    O O14 0.5912(4) 0.2215(3) 0.1372(2) 0.0239(7) Uani . . 1.000
    O O15 0.6255(4) 0.2025(3) 0.5159(2) 0.0258(7) Uani . . 1.000
    H H1 0.608(7) 0.632(6) 0.437(4) 0.038(12) Uiso . . 1.000
    H H2 0.760(6) 0.500(5) 0.490(4) 0.028(11) Uiso . . 1.000
    H H3 0.625(6) 0.625(5) -0.011(4) 0.025(10) Uiso . . 1.000
    H H4 0.789(7) 0.491(6) 0.012(4) 0.037(12) Uiso . . 1.000
    H H5 0.341(8) 0.724(6) 0.193(5) 0.056(15) Uiso . . 1.000
    H H6 0.369(7) 0.865(6) 0.135(4) 0.046(12) Uiso . . 1.000
    H H7 0.649(7) 0.328(6) 0.358(4) 0.043(11) Uiso . . 1.000
    H H8 0.640(6) 0.344(5) 0.245(3) 0.019(10) Uiso . . 1.000
    H H9 0.705(7) 0.183(5) 0.113(4) 0.035(11) Uiso . . 1.000
    H H10 0.561(7) 0.151(6) 0.181(4) 0.048(14) Uiso . . 1.000
    H H11 0.741(9) 0.167(6) 0.554(5) 0.053(15) Uiso . . 1.000
    H H12 0.589(9) 0.131(7) 0.522(5) 0.069(18) Uiso . . 1.000
loop_
    _atom_site_aniso_label
    _atom_site_aniso_U_11
    _atom_site_aniso_U_22
    _atom_site_aniso_U_33
    _atom_site_aniso_U_12
    _atom_site_aniso_U_13
    _atom_site_aniso_U_23
    Gd1 0.01560(10)
                  0.01310(10)
                            0.01410(10)
                                      -0.00490(10)
                                                 0.00130(10)
                                                           -0.00380(10)
    O1 0.0320(12) 0.0258(11) 0.0220(11) 0.0000(9) -0.0012(9) -0.0096(9)
    O2 0.0307(12) 0.0234(11) 0.0190(10) 0.0007(9) 0.0036(9) -0.0040(9)
    O3 0.0254(11) 0.0149(10) 0.0366(12) 0.0005(9) 0.0011(9) -0.0006(9)
    O4 0.0246(11) 0.0262(11) 0.0298(11) -0.0082(9) 0.0003(9) -0.0116(9)
    O5 0.0296(12) 0.0181(10) 0.0389(13) -0.0076(9) -0.0101(10) -0.0053(9)
    O6 0.0422(14) 0.0241(12) 0.0326(12) -0.0157(11) -0.0049(10) -0.0102(10)
    O7 0.0239(11) 0.0200(11) 0.0241(10) -0.0073(9) 0.0020(8) -0.0024(8)
    O8 0.0213(11) 0.0266(12) 0.0495(14) -0.0051(9) 0.0113(10) -0.0140(11)
    O9 0.0416(13) 0.0205(11) 0.0261(11) -0.0107(10) 0.0118(10) 0.0002(9)
    O10 0.0258(12) 0.0208(12) 0.0175(11) -0.0050(10) 0.0025(9) -0.0072(10)
    O11 0.0260(11) 0.0204(11) 0.0162(10) -0.0040(9) -0.0005(9) -0.0061(9)
    O12 0.0182(11) 0.0195(12) 0.0354(12) -0.0055(9) -0.0007(9) -0.0058(10)
    O13 0.0445(14) 0.0267(12) 0.0178(11) -0.0233(11) 0.0068(9) -0.0101(10)
    N1 0.0203(12) 0.0136(12) 0.0264(13) -0.0063(10) 0.0027(10) -0.0029(10)
    N2 0.0305(14) 0.0202(13) 0.0182(12) -0.0125(11) -0.0018(10) -0.0023(10)
    N3 0.0247(13) 0.0162(12) 0.0222(12) -0.0070(10) 0.0054(10) -0.0070(10)
    O14 0.0277(12) 0.0189(11) 0.0232(11) -0.0083(10) 0.0008(9) -0.0057(9)
    O15 0.0328(14) 0.0201(12) 0.0245(11) -0.0118(10) 0.0039(10) -0.0061(9)
_geom_special_details
;
Bond distances, angles <i>etc</i>. have been calculated using the rounded
fractional coordinates. All su's are estimated from the variances of the
(full) variance-covariance matrix. The cell e.s.d.'s are taken into account in
the estimation of distances, angles and torsion angles
;
loop_
    _geom_bond_atom_site_label_1
    _geom_bond_atom_site_label_2
    _geom_bond_site_symmetry_1
    _geom_bond_site_symmetry_2
    _geom_bond_distance
    _geom_bond_publ_flag
    Gd1 O1 . . 2.528(2) yes
    Gd1 O2 . . 2.494(3) yes
    Gd1 O4 . . 2.578(2) yes
    Gd1 O5 . . 2.518(3) yes
    Gd1 O7 . . 2.552(2) yes
    Gd1 O8 . . 2.754(2) yes
    Gd1 O10 . . 2.398(2) yes
    Gd1 O11 . . 2.389(2) yes
    Gd1 O12 . . 2.392(3) yes
    Gd1 O13 . . 2.364(3) yes
    O1 N1 . . 1.260(4) no
    O2 N1 . . 1.268(3) no
    O3 N1 . . 1.228(4) no
    O4 N2 . . 1.280(4) no
    O5 N2 . . 1.259(4) no
    O6 N2 . . 1.223(4) no
    O7 N3 . . 1.277(3) no
    O8 N3 . . 1.243(4) no
    O9 N3 . . 1.227(3) no
    O10 H1 . . 0.76(5) no
    O10 H2 . . 0.75(4) no
    O11 H3 . . 0.82(4) no
    O11 H4 . . 0.78(5) no
    O12 H5 . . 0.77(6) no
    O12 H6 . . 0.83(5) no
    O13 H7 . . 0.90(4) no
    O13 H8 . . 0.71(4) no
    O14 H9 . . 0.81(5) no
    O14 H10 . . 0.76(5) no
    O15 H11 . . 0.80(6) no
    O15 H12 . . 0.76(6) no
loop_
    _geom_angle_atom_site_label_1
    _geom_angle_atom_site_label_2
    _geom_angle_atom_site_label_3
    _geom_angle_site_symmetry_1
    _geom_angle_site_symmetry_2
    _geom_angle_site_symmetry_3
    _geom_angle
    _geom_angle_publ_flag
    O1 Gd1 O2 . . . 50.56(7) no
    O1 Gd1 O4 . . . 67.93(8) no
    O1 Gd1 O5 . . . 111.77(8) no
    O1 Gd1 O7 . . . 99.76(8) no
    O1 Gd1 O8 . . . 146.55(9) no
    O1 Gd1 O10 . . . 68.65(9) no
    O1 Gd1 O11 . . . 115.74(9) no
    O1 Gd1 O12 . . . 143.98(8) no
    O1 Gd1 O13 . . . 78.10(9) no
    O2 Gd1 O4 . . . 93.36(8) no
    O2 Gd1 O5 . . . 141.08(9) no
    O2 Gd1 O7 . . . 68.28(8) no
    O2 Gd1 O8 . . . 109.78(8) no
    O2 Gd1 O10 . . . 117.19(8) no
    O2 Gd1 O11 . . . 69.75(8) no
    O2 Gd1 O12 . . . 145.36(9) no
    O2 Gd1 O13 . . . 81.74(9) no
    O4 Gd1 O5 . . . 49.97(8) no
    O4 Gd1 O7 . . . 69.84(7) no
    O4 Gd1 O8 . . . 89.68(8) no
    O4 Gd1 O10 . . . 75.39(8) no
    O4 Gd1 O11 . . . 144.41(8) no
    O4 Gd1 O12 . . . 120.88(9) no
    O4 Gd1 O13 . . . 138.89(7) no
    O5 Gd1 O7 . . . 84.58(8) no
    O5 Gd1 O8 . . . 64.27(7) no
    O5 Gd1 O10 . . . 70.94(8) no
    O5 Gd1 O11 . . . 130.51(8) no
    O5 Gd1 O12 . . . 71.40(9) no
    O5 Gd1 O13 . . . 133.03(9) no
    O7 Gd1 O8 . . . 47.73(8) no
    O7 Gd1 O10 . . . 145.14(8) no
    O7 Gd1 O11 . . . 74.76(8) no
    O7 Gd1 O12 . . . 116.18(8) no
    O7 Gd1 O13 . . . 140.84(8) no
    O8 Gd1 O10 . . . 131.16(8) no
    O8 Gd1 O11 . . . 68.65(8) no
    O8 Gd1 O12 . . . 68.70(8) no
    O8 Gd1 O13 . . . 130.50(8) no
    O10 Gd1 O11 . . . 140.10(9) no
    O10 Gd1 O12 . . . 79.72(8) no
    O10 Gd1 O13 . . . 71.04(9) no
    O11 Gd1 O12 . . . 78.30(9) no
    O11 Gd1 O13 . . . 71.47(8) no
    O12 Gd1 O13 . . . 75.61(9) no
    Gd1 O1 N1 . . . 95.96(16) no
    Gd1 O2 N1 . . . 97.41(18) no
    Gd1 O4 N2 . . . 95.25(17) no
    Gd1 O5 N2 . . . 98.75(19) no
    Gd1 O7 N3 . . . 101.83(17) no
    Gd1 O8 N3 . . . 92.94(17) no
    Gd1 O10 H2 . . . 129(3) no
    H1 O10 H2 . . . 110(5) no
    Gd1 O10 H1 . . . 118(3) no
    H3 O11 H4 . . . 105(5) no
    Gd1 O11 H3 . . . 122(3) no
    Gd1 O11 H4 . . . 131(4) no
    Gd1 O12 H6 . . . 128(3) no
    Gd1 O12 H5 . . . 122(4) no
    H5 O12 H6 . . . 109(5) no
    Gd1 O13 H8 . . . 122(3) no
    Gd1 O13 H7 . . . 120(3) no
    H7 O13 H8 . . . 104(5) no
    H9 O14 H10 . . . 110(5) no
    H11 O15 H12 . . . 110(6) no
    O1 N1 O2 . . . 116.1(3) no
    O1 N1 O3 . . . 122.2(2) no
    O2 N1 O3 . . . 121.7(3) no
    O4 N2 O5 . . . 116.0(3) no
    O4 N2 O6 . . . 122.0(3) no
    O5 N2 O6 . . . 122.0(3) no
    O8 N3 O9 . . . 122.0(3) no
    O7 N3 O8 . . . 117.5(2) no
    O7 N3 O9 . . . 120.5(3) no
loop_
    _geom_torsion_atom_site_label_1
    _geom_torsion_atom_site_label_2
    _geom_torsion_atom_site_label_3
    _geom_torsion_atom_site_label_4
    _geom_torsion_site_symmetry_1
    _geom_torsion_site_symmetry_2
    _geom_torsion_site_symmetry_3
    _geom_torsion_site_symmetry_4
    _geom_torsion
    _geom_torsion_publ_flag
    O2 Gd1 O1 N1 . . . . -0.36(17) no
    O4 Gd1 O1 N1 . . . . -114.9(2) no
    O5 Gd1 O1 N1 . . . . -139.49(18) no
    O7 Gd1 O1 N1 . . . . -51.5(2) no
    O8 Gd1 O1 N1 . . . . -63.6(3) no
    O10 Gd1 O1 N1 . . . . 162.8(2) no
    O11 Gd1 O1 N1 . . . . 26.2(2) no
    O12 Gd1 O1 N1 . . . . 132.50(19) no
    O13 Gd1 O1 N1 . . . . 88.7(2) no
    O1 Gd1 O2 N1 . . . . 0.36(17) no
    O4 Gd1 O2 N1 . . . . 57.96(19) no
    O5 Gd1 O2 N1 . . . . 75.6(2) no
    O7 Gd1 O2 N1 . . . . 124.7(2) no
    O8 Gd1 O2 N1 . . . . 148.82(18) no
    O10 Gd1 O2 N1 . . . . -17.3(2) no
    O11 Gd1 O2 N1 . . . . -154.2(2) no
    O12 Gd1 O2 N1 . . . . -130.31(19) no
    O13 Gd1 O2 N1 . . . . -80.99(19) no
    O1 Gd1 O4 N2 . . . . -148.15(17) no
    O2 Gd1 O4 N2 . . . . 167.14(15) no
    O5 Gd1 O4 N2 . . . . 1.56(14) no
    O7 Gd1 O4 N2 . . . . 101.75(16) no
    O8 Gd1 O4 N2 . . . . 57.34(16) no
    O10 Gd1 O4 N2 . . . . -75.63(16) no
    O11 Gd1 O4 N2 . . . . 108.04(19) no
    O12 Gd1 O4 N2 . . . . -7.40(18) no
    O13 Gd1 O4 N2 . . . . -111.58(18) no
    O1 Gd1 O5 N2 . . . . 28.63(19) no
    O2 Gd1 O5 N2 . . . . -24.9(2) no
    O4 Gd1 O5 N2 . . . . -1.59(14) no
    O7 Gd1 O5 N2 . . . . -69.73(17) no
    O8 Gd1 O5 N2 . . . . -114.96(19) no
    O10 Gd1 O5 N2 . . . . 85.07(17) no
    O11 Gd1 O5 N2 . . . . -134.37(16) no
    O12 Gd1 O5 N2 . . . . 170.31(18) no
    O13 Gd1 O5 N2 . . . . 122.60(17) no
    O1 Gd1 O7 N3 . . . . -171.29(17) no
    O2 Gd1 O7 N3 . . . . 148.39(19) no
    O4 Gd1 O7 N3 . . . . -109.28(19) no
    O5 Gd1 O7 N3 . . . . -60.09(18) no
    O8 Gd1 O7 N3 . . . . -0.29(16) no
    O10 Gd1 O7 N3 . . . . -104.8(2) no
    O11 Gd1 O7 N3 . . . . 74.51(18) no
    O12 Gd1 O7 N3 . . . . 6.1(2) no
    O13 Gd1 O7 N3 . . . . 105.6(2) no
    O1 Gd1 O8 N3 . . . . 16.5(3) no
    O2 Gd1 O8 N3 . . . . -30.59(19) no
    O4 Gd1 O8 N3 . . . . 62.87(18) no
    O5 Gd1 O8 N3 . . . . 107.53(19) no
    O7 Gd1 O8 N3 . . . . 0.29(16) no
    O10 Gd1 O8 N3 . . . . 132.99(18) no
    O11 Gd1 O8 N3 . . . . -88.21(18) no
    O12 Gd1 O8 N3 . . . . -173.6(2) no
    O13 Gd1 O8 N3 . . . . -126.70(18) no
    Gd1 O1 N1 O2 . . . . 0.6(3) no
    Gd1 O1 N1 O3 . . . . 179.5(3) no
    Gd1 O2 N1 O1 . . . . -0.6(3) no
    Gd1 O2 N1 O3 . . . . -179.5(3) no
    Gd1 O4 N2 O5 . . . . -2.7(2) no
    Gd1 O4 N2 O6 . . . . 177.6(2) no
    Gd1 O5 N2 O4 . . . . 2.7(2) no
    Gd1 O5 N2 O6 . . . . -177.5(2) no
    Gd1 O7 N3 O8 . . . . 0.5(3) no
    Gd1 O7 N3 O9 . . . . -179.1(2) no
    Gd1 O8 N3 O7 . . . . -0.5(3) no
    Gd1 O8 N3 O9 . . . . 179.1(3) no
loop_
    _geom_hbond_atom_site_label_D
    _geom_hbond_atom_site_label_H
    _geom_hbond_atom_site_label_A
    _geom_hbond_site_symmetry_A
    _geom_hbond_distance_DH
    _geom_hbond_distance_HA
    _geom_hbond_distance_DA
    _geom_hbond_angle_DHA
    _geom_hbond_publ_flag
    O10 H1 O15 2_666 0.76(5) 1.97(5) 2.720(4) 171(5) yes
    O10 H2 O4 2_766 0.75(4) 2.21(4) 2.956(3) 178(6) yes
    O11 H3 O14 2_665 0.82(4) 1.85(4) 2.671(3) 176(5) yes
    O11 H4 O7 2_765 0.78(5) 2.19(5) 2.967(4) 173(5) yes
    O12 H5 O4 1_455 0.77(6) 2.50(6) 3.185(3) 149(5) yes
    O12 H5 O7 1_455 0.77(6) 2.56(6) 3.156(4) 135(5) yes
    O12 H6 O8 2_675 0.83(5) 2.27(5) 3.074(3) 162(4) yes
    O12 H6 O9 2_675 0.83(5) 2.39(5) 3.062(4) 139(4) yes
    O13 H7 O15 . 0.90(4) 1.84(4) 2.721(3) 169(5) yes
    O13 H8 O14 . 0.71(4) 2.04(4) 2.738(4) 168(5) yes
    O14 H9 O9 2_765 0.81(5) 2.03(5) 2.826(4) 167(4) yes
    O14 H10 O3 1_455 0.76(5) 2.45(5) 3.008(4) 132(5) yes
    O14 H10 O5 1_545 0.76(5) 2.31(5) 2.888(4) 134(5) yes
    O15 H11 O6 2_766 0.80(6) 2.02(6) 2.819(4) 176(6) yes
    O15 H12 O3 2_756 0.76(6) 2.30(6) 2.903(4) 139(5) yes
_iucr_refine_instructions_details
;
TITL JORG 6282-173 28. September 2011 Drehanode APEX II 50/40/0.35-Kollimator
CELL 0.71073 6.6996 9.1145 11.6207 69.8257 88.9290 69.2170
ZERR 2       0.0002 0.0003  0.0003  0.0010  0.0011  0.0011
LATT 1
SFAC H  Gd N O
UNIT 24 2  6 30
ACTA
SIZE 0.23 0.46 0.48
TEMP -100
FMAP -2
GRID
PLAN -6
BOND $H
L.S. 10
WGHT      0.0186      0.7250
EXTI    0.012879
FVAR       0.19281
MOLE 1
GD1   2    0.803518    0.594245    0.225684    11.00000    0.01562    0.01312 =
         0.01410   -0.00383    0.00129   -0.00490
O1    4    1.081721    0.343054    0.387821    11.00000    0.03195    0.02583 =
         0.02197   -0.00964   -0.00124    0.00002
O2    4    1.102942    0.353083    0.201039    11.00000    0.03068    0.02335 =
         0.01905   -0.00399    0.00356    0.00075
O3    4    1.333799    0.142451    0.349021    11.00000    0.02542    0.01493 =
         0.03656   -0.00058    0.00107    0.00045
O4    4    1.057828    0.680094    0.329626    11.00000    0.02456    0.02619 =
         0.02978   -0.01163    0.00026   -0.00824
O5    4    0.735349    0.861713    0.265348    11.00000    0.02956    0.01813 =
         0.03887   -0.00534   -0.01007   -0.00759
O6    4    0.957026    0.917741    0.361613    11.00000    0.04219    0.02411 =
         0.03255   -0.01019   -0.00489   -0.01566
O7    4    1.049542    0.693745    0.073473    11.00000    0.02392    0.02000 =
         0.02411   -0.00237    0.00204   -0.00730
O8    4    0.727379    0.879396    0.019038    11.00000    0.02132    0.02656 =
         0.04950   -0.01397    0.01130   -0.00511
O9    4    0.980597    0.919490   -0.090400    11.00000    0.04156    0.02047 =
         0.02612    0.00019    0.01177   -0.01067
O10   4    0.697576    0.558967    0.428677    11.00000    0.02577    0.02076 =
         0.01745   -0.00723    0.00248   -0.00502
O11   4    0.720344    0.552095    0.043302    11.00000    0.02604    0.02041 =
         0.01618   -0.00608   -0.00049   -0.00395
O12   4    0.427922    0.762065    0.175361    11.00000    0.01819    0.01946 =
         0.03541   -0.00581   -0.00067   -0.00546
O13   4    0.633880    0.396344    0.279158    11.00000    0.04451    0.02671 =
         0.01780   -0.01007    0.00679   -0.02326
N1    3    1.176706    0.275120    0.314061    11.00000    0.02034    0.01360 =
         0.02636   -0.00291    0.00269   -0.00630
N2    3    0.917100    0.823441    0.320184    11.00000    0.03054    0.02023 =
         0.01818   -0.00231   -0.00179   -0.01249
N3    3    0.918317    0.834233   -0.001485    11.00000    0.02467    0.01621 =
         0.02225   -0.00703    0.00537   -0.00705
H1    1    0.608289    0.631564    0.437451    11.00000    0.03815
H2    1    0.759719    0.499541    0.489886    11.00000    0.02763
H3    1    0.625340    0.624505   -0.010694    11.00000    0.02499
H4    1    0.789278    0.490895    0.012058    11.00000    0.03737
H5    1    0.341231    0.724177    0.192672    11.00000    0.05641
H6    1    0.368887    0.865427    0.135038    11.00000    0.04551
H7    1    0.648977    0.327969    0.357965    11.00000    0.04345
H8    1    0.639907    0.343552    0.245085    11.00000    0.01899
MOLE 2
O14   4    0.591189    0.221523    0.137204    11.00000    0.02766    0.01889 =
         0.02315   -0.00570    0.00077   -0.00829
H9    1    0.705374    0.182529    0.113069    11.00000    0.03516
H10   1    0.560709    0.151037    0.181078    11.00000    0.04769
MOLE 3
O15   4    0.625497    0.202529    0.515877    11.00000    0.03282    0.02013 =
         0.02448   -0.00611    0.00393   -0.01176
H11   1    0.740863    0.166903    0.554484    11.00000    0.05324
H12   1    0.589292    0.131403    0.521685    11.00000    0.06900
HKLF 4
REM  JORG 6282-173 28. September 2011 Drehanode APEX II 50/40/0.35-Kollimator
REM R1 =  0.0157 for   2255 Fo > 4sig(Fo)  and  0.0158 for all   2256 data
REM    221 parameters refined using      0 restraints
END
;
