# Supplementary material for: Redetermination of [Gd(NO3)3(H2O)4]·2H2O
Source: Acta Crystallogr Sect E Struct Rep Online. 2012 Jun 27;68(Pt 7):i56–7. doi: 10.1107/S1600536812028000 (PMC3393141; doi:10.1107/S1600536812028000)
Supplement: Supplementary file 2 [file e-68-00i56-Isup2.hkl]

#
# h,k,l, Fc-squared, Fo-squared, sigma(Fo-squared) and status flag
#
data_I
_shelx_title ' JORG 6282-173 28. September 2011 Drehanode APEX II '
_shelx_refln_list_code          4
_shelx_F_calc_maximum      171.85
_exptl_crystal_F_000       434.00
_reflns_d_resolution_high  0.8285
 
loop_
 _symmetry_equiv_pos_as_xyz
 'x, y, z'
 '-x, -y, -z'
 
_cell_length_a     6.6996
_cell_length_b     9.1145
_cell_length_c    11.6207
_cell_angle_alpha  69.826
_cell_angle_beta   88.929
_cell_angle_gamma  69.217
 
_shelx_F_squared_multiplier     1.000
 
loop_
 _refln_index_h
 _refln_index_k
 _refln_index_l
 _refln_F_squared_calc
 _refln_F_squared_meas
 _refln_F_squared_sigma
 _refln_observed_status
   1   0   0     5528.82     5974.64     65.00 o
   2   0   0     5385.26     5405.84     53.35 o
   3   0   0      556.09      559.71      6.36 o
   4   0   0      101.43      125.03      1.94 o
   5   0   0     3054.45     3177.10     39.85 o
   6   0   0       73.89       85.12      2.95 o
   7   0   0     1047.36     1051.83     40.00 o
  -7   1   0     1700.23     1675.19     46.85 o
  -6   1   0        7.01       16.99      2.52 o
  -5   1   0     2381.47     2424.14     36.96 o
  -4   1   0      643.56      654.76      9.05 o
  -3   1   0      289.51      271.89      3.90 o
  -2   1   0    27492.17    26642.96    572.03 o
  -1   1   0     4623.80     4514.44     64.20 o
   0   1   0     9932.24     9430.90    138.66 o
   2   1   0      110.60      115.71      1.72 o
   3   1   0    16974.14    17856.72    189.44 o
   4   1   0      241.09      237.45      3.23 o
   5   1   0     1986.15     2082.71     27.83 o
   6   1   0     1371.05     1425.64     22.93 o
   7   1   0      105.50      108.80      4.81 o
  -6   2   0      314.27      298.61     10.69 o
  -5   2   0      923.41      917.53     27.02 o
  -4   2   0    10616.56    10286.03    171.70 o
  -3   2   0      485.68      473.53      6.33 o
  -2   2   0    10436.15    10357.93    178.21 o
  -1   2   0     3687.79     3333.01     48.98 o
   0   2   0      201.90      172.04      2.65 o
   1   2   0     8636.50     8479.20     86.16 o
   2   2   0       56.50       50.71      1.10 o
   3   2   0     4917.25     4813.10     53.00 o
   4   2   0     4894.53     5020.79     60.19 o
   5   2   0       18.54       27.81      1.43 o
   6   2   0     3479.92     3667.13     54.25 o
   7   2   0      372.79      390.15      9.91 o
  -6   3   0     1653.92     1421.20     49.34 o
  -5   3   0      453.16      434.10     18.30 o
  -4   3   0     2199.22     2089.57     38.17 o
  -3   3   0     2871.19     2739.51     42.52 o
  -2   3   0     2650.18     2619.99     36.25 o
  -1   3   0    29532.74    29596.90    403.43 o
   0   3   0       17.39       13.91      0.75 o
   1   3   0     8854.93     8552.12    102.68 o
   2   3   0      362.25      340.56      4.08 o
   3   3   0       24.10       26.03      1.44 o
   4   3   0     2682.11     2736.66     32.26 o
   5   3   0       11.65       17.96      0.94 o
   6   3   0     1483.39     1491.62     22.87 o
   7   3   0     2180.20     2247.16     47.13 o
   8   3   0        2.30        4.73      1.59 o
  -5   4   0      571.98      533.05     18.32 o
  -4   4   0      154.55      154.53      4.00 o
  -3   4   0     3737.30     3640.98     57.27 o
  -2   4   0       69.07       79.85      2.26 o
  -1   4   0    10541.72    11022.75    195.44 o
   0   4   0    10007.41    10051.60    127.24 o
   1   4   0      556.66      517.36      6.52 o
   2   4   0    12100.36    11957.44    140.20 o
   3   4   0      426.47      444.00      5.52 o
   4   4   0     1712.43     1752.76     20.30 o
   5   4   0      569.29      569.00      8.37 o
   6   4   0      175.67      203.55      4.65 o
   7   4   0     3434.54     3509.19     64.66 o
   8   4   0       64.77       77.41      3.40 o
  -5   5   0     1603.60     1390.42     53.21 o
  -4   5   0      119.28      120.27      4.57 o
  -3   5   0     4925.39     4819.76     83.24 o
  -2   5   0     2192.70     2272.83     37.03 o
  -1   5   0       11.96       27.67      1.46 o
   0   5   0     5219.03     5318.73     71.07 o
   1   5   0      123.41      121.80      2.24 o
   2   5   0     6255.93     6283.58     74.79 o
   3   5   0     1706.47     1714.40     20.04 o
   4   5   0        6.76       11.26      0.92 o
   5   5   0     5094.40     5056.74     65.85 o
   6   5   0       31.58       35.63      1.60 o
   7   5   0     2783.44     2810.11     58.79 o
   8   5   0     1152.16     1227.72     39.64 o
  -4   6   0      889.16      864.90     41.66 o
  -3   6   0     1446.54     1440.45     39.30 o
  -2   6   0     6530.16     6884.32    163.82 o
  -1   6   0       21.45       24.93      1.84 o
   0   6   0     3912.17     4128.40     58.98 o
   1   6   0       31.75       42.59      1.65 o
   2   6   0       18.11       30.22      1.47 o
   3   6   0     2668.92     2607.16     33.94 o
   4   6   0        1.46       14.13      1.25 o
   5   6   0     5826.01     5698.37     78.97 o
   6   6   0     3020.53     2973.12     48.46 o
   7   6   0        6.21       11.97      1.64 o
  -3   7   0       39.93       46.93      4.81 o
  -2   7   0     4814.31     5310.87    123.87 o
  -1   7   0     1268.57     1339.46     27.19 o
   0   7   0     1228.54     1303.38     26.03 o
   1   7   0     3076.81     3103.04     61.46 o
   2   7   0      139.81      146.28      3.49 o
   3   7   0     4210.09     4133.59     61.29 o
   4   7   0     1018.64      988.48     15.49 o
   5   7   0      259.58      250.88      5.22 o
   6   7   0     3738.00     3560.28     57.59 o
   7   7   0      277.17      264.88      7.64 o
  -2   8   0      235.92      273.31      8.88 o
  -1   8   0     1679.03     1854.15     36.79 o
   0   8   0       23.82       33.25      3.38 o
   1   8   0     5236.40     5535.20     95.82 o
   2   8   0     1737.62     1731.70     33.12 o
   3   8   0      370.95      359.74      8.26 o
   4   8   0     3788.79     3626.55     61.60 o
   5   8   0      179.66      187.74      4.89 o
   6   8   0     1629.72     1571.14     32.22 o
   7   8   0      520.94      501.76     12.62 o
  -1   9   0     1451.63     1659.95     33.64 o
   0   9   0      429.02      472.94     11.71 o
   1   9   0      166.64      181.80      6.24 o
   2   9   0     2455.59     2435.17     46.20 o
   3   9   0       84.75       87.77      3.14 o
   4   9   0     2291.69     2231.28     38.98 o
   5   9   0      929.84      907.73     18.34 o
   6   9   0      180.52      172.95      5.50 o
   2  10   0      822.30      872.09     17.11 o
   3  10   0       82.11       87.31      3.52 o
   4  10   0      439.94      421.41     10.21 o
  -3 -10   1      888.35      899.03     18.87 o
  -5  -9   1      606.86      575.01     11.59 o
  -4  -9   1      592.96      596.81     12.85 o
  -3  -9   1     1525.38     1529.40     29.75 o
  -2  -9   1       93.42       97.40      3.84 o
  -1  -9   1     2110.22     2261.93     43.70 o
   0  -9   1     1408.35     1562.96     31.51 o
  -6  -8   1      646.51      630.76     13.39 o
  -5  -8   1     2481.48     2381.73     44.50 o
  -4  -8   1       62.87       59.72      2.54 o
  -3  -8   1     2591.22     2492.02     52.19 o
  -2  -8   1      863.61      865.53     17.69 o
  -1  -8   1     1057.57     1109.19     22.42 o
   0  -8   1     2394.23     2607.07     49.92 o
   1  -8   1      393.39      433.97     10.99 o
   2  -8   1     1343.16     1486.01     52.08 o
  -7  -7   1     1025.03     1020.02     21.87 o
  -6  -7   1        0.09        2.60      0.98 o
  -5  -7   1     2009.61     1971.58     32.80 o
  -4  -7   1     1610.27     1588.25     26.74 o
  -3  -7   1     1680.03     1634.41     29.91 o
  -2  -7   1     3873.52     3812.57     61.90 o
  -1  -7   1       64.32       69.68      2.87 o
   0  -7   1     2353.95     2486.25     47.30 o
   1  -7   1     1659.76     1794.91     46.44 o
   2  -7   1      466.06      523.14     22.09 o
   3  -7   1     1957.78     2063.56     70.22 o
  -7  -6   1     1443.25     1407.61     29.09 o
  -6  -6   1      419.51      416.44      8.12 o
  -5  -6   1     1353.47     1321.04     20.33 o
  -4  -6   1     2616.53     2616.64     37.51 o
  -3  -6   1       61.90       66.78      1.87 o
  -2  -6   1     4676.92     4610.78     54.19 o
  -1  -6   1     2993.49     3080.69     40.56 o
   0  -6   1      922.94      943.22     15.54 o
   1  -6   1     3589.49     3718.63     62.20 o
   2  -6   1       89.93      106.64      5.47 o
   3  -6   1     2049.72     2076.09     77.06 o
   4  -6   1      671.54      641.82     37.24 o
  -7  -5   1     1227.65     1221.30     25.42 o
  -6  -5   1     3845.78     3814.35     58.51 o
  -5  -5   1      261.00      261.65      4.63 o
  -4  -5   1     4329.48     4261.57     54.72 o
  -3  -5   1      314.38      325.55      4.62 o
  -2  -5   1     2514.04     2521.61     29.99 o
  -1  -5   1     6280.10     6308.24     74.52 o
   0  -5   1      295.69      303.73      5.00 o
   1  -5   1     6052.28     6499.55     90.24 o
   2  -5   1     1810.98     1884.57     31.06 o
   3  -5   1     1170.65     1151.21     38.93 o
   4  -5   1     1599.09     1597.60     65.59 o
  -8  -4   1     1186.83     1224.85     31.24 o
  -7  -4   1       91.93       96.98      3.38 o
  -6  -4   1     3807.28     3798.84     56.00 o
  -5  -4   1     1208.56     1229.41     16.92 o
  -4  -4   1     3420.86     3449.08     41.92 o
  -3  -4   1     7216.49     7117.90     86.09 o
  -2  -4   1        5.17        6.08      0.58 o
  -1  -4   1    10468.97    10222.20    127.89 o
   0  -4   1     3649.65     3581.63     48.27 o
   1  -4   1     3668.67     3734.43     47.12 o
   2  -4   1     5316.06     5517.94     73.34 o
   3  -4   1       44.79       49.29      2.12 o
   4  -4   1     2596.75     2530.78     66.12 o
   5  -4   1      533.13      541.43     14.42 o
  -8  -3   1     1520.92     1572.60     36.50 o
  -7  -3   1      195.18      209.62      5.05 o
  -6  -3   1     1111.17     1126.22     15.92 o
  -5  -3   1     2403.38     2475.23     30.50 o
  -4  -3   1      223.07      242.63      3.55 o
  -3  -3   1    14685.98    14739.64    165.63 o
  -2  -3   1    11172.14    11233.12    136.78 o
  -1  -3   1     4349.37     4199.68     50.15 o
   0  -3   1     8867.71     8238.99     93.36 o
   1  -3   1      386.56      388.11      5.64 o
   2  -3   1     4622.51     4476.51     58.34 o
   3  -3   1     1863.67     1797.66     24.82 o
   4  -3   1     3014.57     2884.37     57.75 o
   5  -3   1     2536.12     2372.81     94.12 o
   6  -3   1        0.20       16.54      3.81 o
  -7  -2   1     2071.40     2176.57     50.10 o
  -6  -2   1      530.66      553.39      9.33 o
  -5  -2   1     4262.84     4351.57     55.40 o
  -4  -2   1     1179.75     1167.74     12.81 o
  -3  -2   1     4391.08     4375.62     47.17 o
  -2  -2   1    13959.20    14069.94    156.50 o
  -1  -2   1     1012.99     1010.18     11.44 o
   0  -2   1     6068.20     5899.35     65.80 o
   1  -2   1     6005.30     5756.60     79.17 o
   2  -2   1     2576.18     2486.82     41.88 o
   3  -2   1     3510.70     3261.91     62.58 o
   4  -2   1      161.15      170.81      3.55 o
   5  -2   1     3897.15     3618.35    120.21 o
   6  -2   1     1549.34     1459.96     64.33 o
  -7  -1   1     2991.55     3043.68     72.20 o
  -6  -1   1      903.52      941.33     15.66 o
  -5  -1   1     3517.24     3548.35     45.40 o
  -4  -1   1     8798.09     9018.43     98.51 o
  -3  -1   1      240.55      254.00      3.17 o
  -2  -1   1     3846.73     3946.30     45.12 o
  -1  -1   1     2402.56     2407.17     25.59 o
   0  -1   1     4541.82     4445.88     52.55 o
   1  -1   1    10885.90    10370.72    138.64 o
   2  -1   1      917.20      951.33     15.56 o
   3  -1   1     6230.47     6084.91    100.67 o
   4  -1   1     1222.67     1196.39     16.42 o
   5  -1   1      748.89      760.94     12.20 o
   6  -1   1     1766.80     1709.23     43.52 o
   7  -1   1       71.95       75.06      4.32 o
  -7   0   1      512.14      507.36     16.50 o
  -6   0   1     2722.36     2798.82     52.79 o
  -5   0   1      291.69      281.21      4.75 o
  -4   0   1     8877.07     9116.51     99.51 o
  -3   0   1     3197.80     3335.69     34.86 o
  -2   0   1     1394.82     1434.04     16.21 o
  -1   0   1    10135.46    10695.66    172.15 o
   0   0   1      788.70      815.36      9.10 o
   1   0   1    16842.71    14947.41    798.00 o
   2   0   1      693.65      661.06      7.55 o
   3   0   1     7313.85     7634.23     86.05 o
   4   0   1     3040.08     3142.97     39.37 o
   5   0   1       26.02       41.23      1.32 o
   6   0   1     1671.80     1737.46     33.45 o
   7   0   1      739.16      749.28     20.05 o
  -7   1   1      233.35      227.28      9.60 o
  -6   1   1     1767.78     1837.86     36.89 o
  -5   1   1       18.01       26.02      1.26 o
  -4   1   1     1622.38     1617.58     19.83 o
  -3   1   1     7552.74     7757.76     83.42 o
  -2   1   1       10.76       16.49      0.65 o
  -1   1   1    17251.06    17362.79    405.63 o
   0   1   1     4151.31     4110.43     57.31 o
   1   1   1     4277.65     4170.02     56.87 o
   2   1   1     1671.71     1753.15     17.50 o
   3   1   1     1999.26     2077.92     23.35 o
   4   1   1    10079.91    10320.20    125.54 o
   5   1   1     1963.31     1979.30     25.62 o
   6   1   1     1967.81     2068.16     35.84 o
   7   1   1     1432.74     1505.96     41.31 o
  -6   2   1     1983.90     1877.93     58.53 o
  -5   2   1     2257.90     2185.86     37.35 o
  -4   2   1      377.97      374.59      5.99 o
  -3   2   1     4833.37     4697.50     55.98 o
  -2   2   1      424.13      414.26      5.58 o
  -1   2   1     5913.36     5694.66     68.58 o
   0   2   1     4168.52     3863.51     62.21 o
   1   2   1     2773.39     2761.95     28.32 o
   2   2   1     7105.07     7170.81     80.05 o
   3   2   1     1961.93     2005.71     22.96 o
   4   2   1     4589.29     4618.79     58.88 o
   5   2   1     4876.79     5021.92     63.56 o
   6   2   1        5.55        8.68      1.03 o
   7   2   1     2430.68     2500.96     48.75 o
  -6   3   1      482.18      420.52     15.35 o
  -5   3   1     5339.16     5138.41    142.70 o
  -4   3   1      646.52      629.41     10.58 o
  -3   3   1     2541.30     2408.71     30.33 o
  -2   3   1     3131.51     2924.36     35.04 o
  -1   3   1     2980.84     2889.51     54.55 o
   0   3   1     8315.65     7964.30    131.52 o
   1   3   1       16.57       24.77      0.79 o
   2   3   1    18509.47    18344.33    216.74 o
   3   3   1     8945.47     8662.55    100.01 o
   4   3   1      153.51      151.67      2.58 o
   5   3   1     2114.91     2175.14     26.21 o
   6   3   1     1649.28     1698.01     27.94 o
   7   3   1      687.33      728.12     15.66 o
   8   3   1     1780.04     1854.07     52.93 o
  -5   4   1     1269.48     1204.22     44.25 o
  -4   4   1     3359.88     3164.83     63.82 o
  -3   4   1      459.93      472.19      9.17 o
  -2   4   1     6363.89     6367.33    107.85 o
  -1   4   1      294.59      306.71      7.13 o
   0   4   1     5945.34     5782.77     74.73 o
   1   4   1     9500.23     9279.72    102.21 o
   2   4   1     4448.59     4438.60     48.63 o
   3   4   1    13801.87    13583.22    149.43 o
   4   4   1     1637.83     1650.46     20.65 o
   5   4   1     1641.79     1685.52     21.57 o
   6   4   1     2251.85     2292.20     36.09 o
   7   4   1        0.59        4.58      1.01 o
   8   4   1     1066.73     1133.73     22.44 o
  -5   5   1      180.94      186.30      8.20 o
  -4   5   1     1834.42     1752.02     42.62 o
  -3   5   1        2.55        6.57      1.73 o
  -2   5   1     2931.21     2846.55     47.54 o
  -1   5   1     6235.16     6687.16    115.13 o
   0   5   1      697.77      735.55      9.67 o
   1   5   1     9672.36     9451.92    118.10 o
   2   5   1     1294.44     1308.61     15.53 o
   3   5   1     2447.20     2460.29     28.09 o
   4   5   1     5495.46     5449.99     63.04 o
   5   5   1       53.21       65.39      1.76 o
   6   5   1     3731.60     3699.24     62.38 o
   7   5   1      536.12      548.60     12.21 o
   8   5   1     1039.66     1075.91     24.16 o
  -4   6   1     1087.68     1063.10     32.03 o
  -3   6   1     1318.39     1315.41     34.96 o
  -2   6   1      545.36      567.00     20.59 o
  -1   6   1     5457.40     5801.06     96.15 o
   0   6   1        5.19       12.07      1.17 o
   1   6   1     4497.48     4596.28     56.08 o
   2   6   1     3832.66     3805.32     46.23 o
   3   6   1       73.66       77.11      1.77 o
   4   6   1     2279.51     2252.61     29.48 o
   5   6   1     1109.67     1087.96     15.57 o
   6   6   1     2002.93     1969.13     36.28 o
   7   6   1     2398.12     2366.28     49.73 o
  -3   7   1     2811.69     2966.01     70.38 o
  -2   7   1       43.78       46.37      3.40 o
  -1   7   1     1961.34     2125.74     41.36 o
   0   7   1     1466.86     1520.48     29.94 o
   1   7   1     1465.46     1457.12     24.91 o
   2   7   1     5713.76     5627.05     83.40 o
   3   7   1      343.80      339.33      6.90 o
   4   7   1     2129.82     2120.92     29.36 o
   5   7   1     2048.19     1959.95     31.01 o
   6   7   1        3.33        7.52      1.44 o
   7   7   1      839.84      818.07     17.44 o
  -2   8   1      929.48     1089.08     31.65 o
  -1   8   1      509.72      545.23     14.72 o
   0   8   1     3340.71     3576.99     61.65 o
   1   8   1      159.75      180.21      4.88 o
   2   8   1     2851.29     2884.70     49.49 o
   3   8   1     3230.64     3128.03     50.97 o
   4   8   1      467.67      447.45      9.28 o
   5   8   1     2095.58     1977.23     34.89 o
   6   8   1       98.98      104.21      4.45 o
   7   8   1      874.32      864.23     21.79 o
  -1   9   1       48.30       56.65      3.78 o
   0   9   1     2143.33     2380.74     46.21 o
   1   9   1     2294.16     2442.12     43.06 o
   2   9   1       22.00       30.69      3.15 o
   3   9   1     1795.07     1729.42     30.62 o
   4   9   1       96.01      110.72      3.47 o
   5   9   1     1582.09     1487.06     30.73 o
   6   9   1     1382.19     1316.58     31.75 o
   1  10   1     2435.71     2594.26     50.07 o
   2  10   1        0.89        6.96      1.65 o
   3  10   1      830.50      841.64     16.40 o
   4  10   1      755.10      741.18     15.60 o
   5  10   1      171.95      169.51      5.55 o
  -5  -9   2      970.58      952.00     19.38 o
  -4  -9   2     1008.85      974.50     19.72 o
  -3  -9   2      783.08      777.98     16.33 o
  -2  -9   2     3210.34     3234.53     60.60 o
  -1  -9   2      344.92      365.68      9.45 o
  -6  -8   2      450.73      440.79      9.44 o
  -5  -8   2      522.39      500.01     11.04 o
  -4  -8   2     3153.01     2984.80     55.46 o
  -3  -8   2      969.09      945.02     17.71 o
  -2  -8   2     1870.56     1873.68     33.49 o
  -1  -8   2     1801.67     1833.70     35.45 o
   0  -8   2     1306.45     1447.48     29.14 o
   1  -8   2     2034.93     2201.12     50.79 o
  -7  -7   2      707.90      703.09     15.98 o
  -6  -7   2     2554.96     2445.62     40.09 o
  -5  -7   2      337.65      325.86      6.73 o
  -4  -7   2     1941.75     1889.41     31.70 o
  -3  -7   2     2331.47     2300.56     38.15 o
  -2  -7   2     1226.18     1208.51     20.82 o
  -1  -7   2     3735.53     3714.64     68.53 o
   0  -7   2      129.97      125.73      4.43 o
   1  -7   2     2000.38     2155.40     45.19 o
   2  -7   2     2029.38     2111.46     57.45 o
  -7  -6   2      213.10      221.65      5.99 o
  -6  -6   2     1491.90     1472.61     24.87 o
  -5  -6   2     2008.63     1941.55     34.25 o
  -4  -6   2     1745.95     1714.00     27.16 o
  -3  -6   2     5905.59     5811.09     93.79 o
  -2  -6   2       35.57       38.47      1.70 o
  -1  -6   2     3017.34     2983.90     42.90 o
   0  -6   2     3580.15     3651.08     62.22 o
   1  -6   2      632.67      672.42     15.79 o
   2  -6   2     2829.18     2883.94     77.77 o
   3  -6   2      100.18      110.09      7.86 o
  -7  -5   2      693.51      692.84     14.42 o
  -6  -5   2      399.61      391.53      7.77 o
  -5  -5   2     4857.09     4768.86     73.75 o
  -4  -5   2      250.16      246.52      4.58 o
  -3  -5   2     6391.18     6291.03     70.14 o
  -2  -5   2     3937.32     3915.17     46.19 o
  -1  -5   2     1910.84     1897.62     23.59 o
   0  -5   2     4805.21     4892.26     72.11 o
   1  -5   2       82.39       97.48      3.24 o
   2  -5   2     1958.15     2004.55     39.29 o
   3  -5   2     2489.63     2458.72     69.86 o
   4  -5   2      243.29      255.09     11.89 o
  -7  -4   2     2033.74     2013.26     37.65 o
  -6  -4   2       26.33       27.12      1.65 o
  -5  -4   2     4221.78     4186.04     62.26 o
  -4  -4   2     3302.19     3333.55     39.62 o
  -3  -4   2      853.79      826.22     10.16 o
  -2  -4   2     6937.97     6945.90     79.89 o
  -1  -4   2        3.63        5.99      0.70 o
   0  -4   2     6500.84     6384.45     73.23 o
   1  -4   2     3012.75     2950.95     41.58 o
   2  -4   2      705.27      740.48     14.70 o
   3  -4   2     2530.94     2586.34     63.96 o
   4  -4   2      245.81      239.96      7.10 o
   5  -4   2     1167.18     1159.04     61.17 o
  -7  -3   2     2457.64     2536.90     42.72 o
  -6  -3   2     1307.45     1348.51     20.33 o
  -5  -3   2     1105.01     1153.23     16.54 o
  -4  -3   2     4494.35     4549.82     53.63 o
  -3  -3   2       17.51       15.29      0.77 o
  -2  -3   2     9483.05     9623.89    111.48 o
  -1  -3   2     4663.17     4678.41     51.48 o
   0  -3   2     2740.67     2574.46     31.16 o
   1  -3   2     2996.36     2943.15     36.89 o
   2  -3   2      115.88      132.09      2.80 o
   3  -3   2     3310.93     3312.19     43.33 o
   4  -3   2     3716.99     3599.81     71.95 o
   5  -3   2      160.49      168.14      5.98 o
  -7  -2   2      518.31      526.11     13.68 o
  -6  -2   2     2539.67     2640.97     39.19 o
  -5  -2   2       14.67       32.44      1.67 o
  -4  -2   2     9543.29     9590.57    102.19 o
  -3  -2   2     2853.75     2961.11     35.90 o
  -2  -2   2     6366.67     6119.07     71.19 o
  -1  -2   2     1526.13     1509.86     17.18 o
   0  -2   2     1518.18     1472.09     15.54 o
   1  -2   2     6944.18     6756.27     80.35 o
   2  -2   2     8724.90     8400.07    100.54 o
   3  -2   2     1156.48     1118.37     15.86 o
   4  -2   2     3683.27     3529.22     75.24 o
   5  -2   2        7.24       11.88      1.54 o
   6  -2   2      875.91      844.04     23.42 o
  -7  -1   2        7.48       10.83      2.11 o
  -6  -1   2     3403.67     3484.01     56.37 o
  -5  -1   2     2125.34     2160.82     29.86 o
  -4  -1   2     3306.66     3384.93     38.86 o
  -3  -1   2     5676.05     5718.07     75.44 o
  -2  -1   2     5859.08     5988.22     74.59 o
  -1  -1   2    14867.22    15450.97    216.98 o
   0  -1   2     5526.30     5567.23     59.44 o
   1  -1   2     1295.63     1280.57     17.62 o
   2  -1   2    10026.10     9837.64    128.21 o
   3  -1   2      179.72      178.96      4.03 o
   4  -1   2     2860.59     2823.13     52.55 o
   5  -1   2     1772.51     1738.95     29.83 o
   6  -1   2      963.09      911.34     24.88 o
  -7   0   2      601.79      586.81     16.53 o
  -6   0   2     1439.06     1450.21     26.62 o
  -5   0   2     3311.14     3374.45     47.85 o
  -4   0   2      738.61      738.45      9.32 o
  -3   0   2    13672.83    14078.62    194.15 o
  -2   0   2     3264.06     3426.20     44.46 o
  -1   0   2     5680.73     5944.53     62.97 o
   1   0   2       53.79       54.55      1.38 o
   2   0   2     5682.23     5561.14     86.88 o
   3   0   2     3968.53     4070.51     69.10 o
   4   0   2     1085.74     1141.11     15.85 o
   5   0   2     5499.22     5623.50     88.49 o
   6   0   2       50.73       55.64      2.35 o
   7   0   2     1463.66     1483.34     39.58 o
  -7   1   2     1656.53     1636.43     46.14 o
  -6   1   2      151.89      163.68      5.07 o
  -5   1   2     6575.59     6539.10     97.53 o
  -4   1   2      893.36      920.43     11.54 o
  -3   1   2     2924.86     2929.76     33.35 o
  -2   1   2     6141.52     6053.33     69.11 o
  -1   1   2      140.89      126.00      1.99 o
   1   1   2     5185.87     5238.66    151.62 o
   2   1   2     4972.73     5047.09     56.40 o
   3   1   2    11440.07    11770.38    143.17 o
   4   1   2      553.05      583.21      7.83 o
   5   1   2     2357.32     2455.75     35.60 o
   6   1   2     1667.78     1718.41     30.72 o
   7   1   2      645.20      674.96     15.48 o
  -6   2   2      594.21      569.71     14.02 o
  -5   2   2     2425.13     2394.42     42.81 o
  -4   2   2     3749.49     3755.01     50.58 o
  -3   2   2      161.84      169.47      2.58 o
  -2   2   2     7648.99     7457.46     86.88 o
  -1   2   2      432.54      434.15      7.15 o
   0   2   2     5505.28     5470.93     91.44 o
   1   2   2    16401.76    17315.42    816.25 o
   2   2   2     5698.72     5802.83     73.03 o
   3   2   2     4698.29     4674.41     60.67 o
   4   2   2     2989.96     3081.21     38.52 o
   5   2   2     2359.87     2389.80     32.35 o
   6   2   2     2876.07     2915.69     46.74 o
   7   2   2        0.50        5.66      1.14 o
  -6   3   2     1479.52     1389.64     43.96 o
  -5   3   2       33.84       32.19      2.66 o
  -4   3   2     4593.09     4404.27     64.15 o
  -3   3   2      399.71      387.17      5.57 o
  -2   3   2     9407.12     9126.84    108.99 o
  -1   3   2     7147.16     6881.27     90.48 o
   0   3   2     1614.10     1554.87     21.18 o
   1   3   2     1305.97     1255.62     13.84 o
   2   3   2     7022.38     6765.31     72.10 o
   3   3   2     2488.90     2490.46     31.17 o
   4   3   2     7350.33     7298.31     88.60 o
   5   3   2      124.14      125.41      2.40 o
   6   3   2     2379.65     2408.13     38.92 o
   7   3   2      771.26      786.01     15.55 o
  -5   4   2      177.93      174.00      5.95 o
  -4   4   2     2630.04     2384.55     48.66 o
  -3   4   2     3388.68     3265.55     52.47 o
  -2   4   2       31.91       32.77      2.03 o
  -1   4   2     4667.60     4696.93     86.37 o
   0   4   2     3135.00     3051.81     50.39 o
   1   4   2     4105.13     4094.85     46.77 o
   2   4   2     8525.82     8435.30     95.80 o
   3   4   2       72.14       66.91      1.32 o
   4   4   2     3551.45     3505.32     39.92 o
   5   4   2      996.75     1024.48     14.45 o
   6   4   2     1430.88     1460.07     24.15 o
   7   4   2     2589.81     2685.96     48.84 o
   8   4   2       24.23       24.85      3.04 o
  -5   5   2     1265.34     1205.77     27.60 o
  -4   5   2      185.67      168.23      5.83 o
  -3   5   2     1766.58     1594.52     36.13 o
  -2   5   2      397.19      401.44     10.51 o
  -1   5   2     1849.07     1864.52     37.04 o
   0   5   2     7377.71     7734.72    128.87 o
   1   5   2       63.14       76.05      1.96 o
   2   5   2     7282.83     7193.23     86.97 o
   3   5   2      910.46      892.94     11.25 o
   4   5   2     3068.89     3042.37     36.30 o
   5   5   2     3418.99     3423.49     45.10 o
   6   5   2      145.08      147.34      3.59 o
   7   5   2     2373.04     2335.99     41.30 o
  -4   6   2       11.96       18.00      2.49 o
  -3   6   2     2510.11     2302.05     44.84 o
  -2   6   2     1860.44     1797.14     35.37 o
  -1   6   2        4.44       12.69      1.63 o
   0   6   2     3599.75     3910.02     52.45 o
   1   6   2     1477.75     1522.11     19.05 o
   2   6   2     2872.53     2758.79     33.51 o
   3   6   2     4516.66     4509.25     53.73 o
   4   6   2      514.65      505.79      7.47 o
   5   6   2     5327.53     5202.92     70.21 o
   6   6   2      727.15      706.64     13.23 o
   7   6   2      886.28      889.72     20.15 o
  -3   7   2      210.40      211.48      7.15 o
  -2   7   2     3810.78     3952.56     74.56 o
  -1   7   2      605.33      663.07     18.23 o
   0   7   2     2795.90     2925.12     48.15 o
   1   7   2     1936.20     1984.53     28.91 o
   2   7   2      228.78      228.63      4.19 o
   3   7   2     5460.37     5378.64     69.92 o
   4   7   2     1155.98     1126.20     16.11 o
   5   7   2     2499.55     2392.78     37.66 o
   6   7   2     2016.68     1937.42     35.54 o
   7   7   2       94.83      105.10      3.73 o
  -2   8   2     1297.45     1461.91     30.39 o
  -1   8   2     1992.19     2270.03     49.07 o
   0   8   2      199.48      223.55      5.93 o
   1   8   2     5117.57     5214.45     88.34 o
   2   8   2     1141.63     1144.59     19.92 o
   3   8   2     2786.34     2707.39     42.33 o
   4   8   2     1957.46     1852.71     29.50 o
   5   8   2      476.57      454.76     10.02 o
   6   8   2     2461.94     2341.36     49.37 o
   7   8   2      666.72      651.48     15.68 o
  -1   9   2     1729.08     1950.83     45.25 o
   0   9   2     1007.29     1091.81     22.97 o
   1   9   2     1704.27     1851.94     33.22 o
   2   9   2     2188.78     2213.92     38.87 o
   3   9   2      740.04      726.58     14.06 o
   4   9   2     3411.83     3188.76     58.31 o
   5   9   2      566.12      537.64     14.36 o
   6   9   2      711.90      684.35     17.73 o
   0  10   2      825.07      919.74     28.84 o
   1  10   2      253.44      282.05      8.35 o
   2  10   2     2537.28     2612.35     45.72 o
   3  10   2      317.65      337.23      8.43 o
   4  10   2     1337.53     1284.06     27.12 o
   5  10   2     1444.92     1382.10     33.30 o
  -4  -9   3     1428.51     1417.41     27.79 o
  -3  -9   3     2132.52     2156.49     41.08 o
  -2  -9   3       15.28       27.59      2.68 o
  -6  -8   3     1361.43     1341.48     24.73 o
  -5  -8   3     1191.69     1145.63     22.79 o
  -4  -8   3      153.29      157.06      4.67 o
  -3  -8   3     2979.17     2887.50     50.43 o
  -2  -8   3     2674.74     2707.38     50.69 o
  -1  -8   3      952.23      976.06     20.16 o
   0  -8   3     1353.71     1490.83     35.25 o
   1  -8   3      234.63      242.14      9.56 o
  -6  -7   3      260.74      263.05      6.33 o
  -5  -7   3     1704.86     1624.72     27.48 o
  -4  -7   3     1334.80     1289.08     23.46 o
  -3  -7   3     2152.37     2061.14     36.33 o
  -2  -7   3     1881.55     1846.48     32.76 o
  -1  -7   3      352.54      372.96      8.75 o
   0  -7   3     1596.69     1633.34     31.84 o
   1  -7   3      722.96      780.26     19.97 o
   2  -7   3      932.33     1005.88     44.46 o
  -7  -6   3     1488.70     1468.51     28.48 o
  -6  -6   3      881.48      865.01     17.59 o
  -5  -6   3     1748.63     1690.03     30.20 o
  -4  -6   3     3393.99     3228.77     52.49 o
  -3  -6   3      895.13      879.77     15.47 o
  -2  -6   3     2631.02     2585.14     39.04 o
  -1  -6   3       16.92       21.09      1.76 o
   0  -6   3     3901.86     3881.76     64.12 o
   1  -6   3     1655.88     1757.80     52.66 o
   2  -6   3       36.46       46.65      2.94 o
   3  -6   3     1085.65     1114.72     58.04 o
  -7  -5   3     1042.71     1062.80     19.79 o
  -6  -5   3     1619.46     1599.06     30.74 o
  -5  -5   3      882.97      859.26     16.07 o
  -4  -5   3     3964.19     3903.21     63.34 o
  -3  -5   3     1425.37     1465.91     19.55 o
  -2  -5   3     4847.91     4828.09     58.44 o
  -1  -5   3     3969.08     3961.45     51.10 o
   0  -5   3     2274.14     2220.79     31.35 o
   1  -5   3     3829.56     3808.05     57.38 o
   2  -5   3      113.51      133.65      5.42 o
   3  -5   3     1414.55     1458.88     52.00 o
   4  -5   3      986.02      958.11     32.95 o
  -7  -4   3      507.28      514.21     10.60 o
  -6  -4   3     1810.85     1793.55     31.54 o
  -5  -4   3       82.32       85.21      2.62 o
  -4  -4   3     5695.58     5663.06     72.78 o
  -3  -4   3     4770.08     4841.30     57.00 o
  -2  -4   3     1107.84     1070.50     12.53 o
  -1  -4   3     5325.40     5209.80     61.51 o
   0  -4   3     2085.70     2059.35     25.35 o
   1  -4   3     4008.28     3982.98     60.21 o
   2  -4   3     1959.38     1981.03     34.73 o
   3  -4   3      878.67      912.71     23.12 o
   4  -4   3     2770.14     2786.62     87.85 o
   5  -4   3      485.62      471.18     23.56 o
  -7  -3   3       56.04       64.85      3.23 o
  -6  -3   3     3720.16     3743.59     63.59 o
  -5  -3   3     4333.85     4434.68     69.18 o
  -4  -3   3     1666.22     1692.44     20.59 o
  -3  -3   3     3927.94     3881.30     44.67 o
  -2  -3   3       67.79       71.27      1.40 o
  -1  -3   3     8721.00     8919.02     97.96 o
   0  -3   3     3137.07     2937.67     35.51 o
   1  -3   3      571.04      544.92      7.69 o
   2  -3   3     2425.16     2439.00     36.32 o
   3  -3   3     1791.34     1835.97     29.44 o
   4  -3   3     2882.11     2819.92     51.87 o
   5  -3   3     2965.85     2872.81     89.52 o
  -7  -2   3     1623.38     1653.71     31.10 o
  -6  -2   3     1031.20     1048.97     16.77 o
  -5  -2   3     4671.58     4838.88     67.07 o
  -4  -2   3     2613.70     2702.47     32.18 o
  -3  -2   3     7045.95     7192.20     83.68 o
  -2  -2   3     4404.04     4498.73     51.20 o
  -1  -2   3    17038.73    17633.68    204.90 o
   0  -2   3     2403.09     2169.50     25.48 o
   1  -2   3      123.03      108.35      1.92 o
   2  -2   3     3857.41     3826.46     43.77 o
   3  -2   3     7470.19     7291.16     95.40 o
   4  -2   3       72.54       70.32      2.37 o
   5  -2   3     1646.01     1574.72     30.66 o
   6  -2   3      349.28      335.87     10.74 o
  -7  -1   3     1587.87     1657.57     34.90 o
  -6  -1   3      230.14      238.25      5.57 o
  -5  -1   3     2768.11     2764.26     41.10 o
  -4  -1   3     4845.17     5000.83     55.46 o
  -3  -1   3     5536.31     5611.21     61.04 o
  -2  -1   3     6255.41     6222.29     71.52 o
  -1  -1   3     1157.11     1223.81     13.30 o
   0  -1   3     8679.71     8815.83     90.94 o
   1  -1   3    12328.52    11836.45    177.15 o
   2  -1   3     2107.13     2134.65     30.07 o
   3  -1   3     2969.27     2944.67     43.68 o
   4  -1   3      595.46      574.07      9.42 o
   5  -1   3     1657.87     1572.83     28.32 o
   6  -1   3     1627.84     1638.74     32.62 o
  -7   0   3     1279.90     1262.26     27.42 o
  -6   0   3     2010.14     2031.48     38.84 o
  -5   0   3     2360.44     2426.44     38.00 o
  -4   0   3     2902.29     2911.56     34.81 o
  -3   0   3      482.22      525.39      6.69 o
  -2   0   3     7108.36     7242.12     74.53 o
  -1   0   3    17688.33    19350.42    344.05 o
   0   0   3       19.64       31.22      0.81 o
   1   0   3     2235.16     2262.10     31.95 o
   2   0   3     1406.68     1408.21     21.52 o
   3   0   3     5295.59     5272.94     95.53 o
   4   0   3     3526.61     3603.77     60.69 o
   5   0   3     1431.76     1470.13     24.11 o
   6   0   3     3440.47     3485.81     61.20 o
   7   0   3      385.06      408.63     11.95 o
  -7   1   3      781.67      773.60     19.92 o
  -6   1   3     2897.44     2815.39     53.13 o
  -5   1   3       43.11       47.12      2.13 o
  -4   1   3     4830.87     5055.54     57.79 o
  -3   1   3     3352.26     3383.47     39.15 o
  -2   1   3     6830.64     7223.97     83.90 o
  -1   1   3      323.81      372.75      4.04 o
   0   1   3       12.77        3.92      0.58 o
   1   1   3     2140.93     2069.54     88.55 o
   2   1   3     9318.59    10043.31    186.89 o
   3   1   3      784.69      765.40     11.27 o
   4   1   3     5870.60     6171.05     78.56 o
   5   1   3      752.46      781.81     12.66 o
   6   1   3     3082.63     3176.11     52.63 o
   7   1   3     1204.26     1238.64     24.39 o
  -6   2   3     1920.43     1896.00     37.06 o
  -5   2   3     1777.19     1726.84     33.48 o
  -4   2   3     1763.57     1744.33     26.04 o
  -3   2   3     3756.22     3750.28     42.52 o
  -2   2   3        1.60       -0.44      0.66 o
  -1   2   3     7670.42     7811.72     87.67 o
   0   2   3     1360.69     1422.13     15.41 o
   1   2   3    16642.45    14785.10    684.28 o
   2   2   3     6029.96     5957.34     86.54 o
   3   2   3     3313.86     3412.28     44.65 o
   4   2   3     3104.01     3120.30     38.20 o
   5   2   3     3552.39     3614.55     52.94 o
   6   2   3     1058.89     1107.85     19.09 o
   7   2   3     1496.01     1554.29     31.75 o
  -6   3   3      916.51      897.28     30.62 o
  -5   3   3     1149.20     1086.77     22.42 o
  -4   3   3      276.45      255.18      5.22 o
  -3   3   3     4172.33     4032.11     46.60 o
  -2   3   3     3947.11     3923.79     45.12 o
  -1   3   3     7609.95     7233.68     83.13 o
   0   3   3     7382.98     7174.78    120.84 o
   1   3   3     2082.94     2036.12     28.29 o
   2   3   3     5844.18     5854.40     78.26 o
   3   3   3     6849.03     6868.71     88.47 o
   4   3   3     6178.36     6339.26     79.13 o
   5   3   3     4612.25     4653.21     67.79 o
   6   3   3      130.07      137.41      3.20 o
   7   3   3     1374.12     1458.27     27.21 o
  -5   4   3     2199.88     1948.92     38.42 o
  -4   4   3      507.65      472.23     10.56 o
  -3   4   3     6125.80     5957.84    105.93 o
  -2   4   3     3156.04     3095.23     37.19 o
  -1   4   3      166.12      176.71      3.15 o
   0   4   3     1626.89     1495.24     18.60 o
   1   4   3    16382.74    16221.35    209.30 o
   2   4   3     3566.09     3526.42     40.33 o
   3   4   3     9023.07     9014.64    112.60 o
   4   4   3       27.56       30.10      0.98 o
   5   4   3     5051.78     5110.12     74.55 o
   6   4   3     2178.59     2229.41     34.63 o
   7   4   3      915.56      946.07     18.25 o
  -5   5   3     1756.41     1595.18     32.53 o
  -4   5   3     3290.21     2923.55     58.73 o
  -3   5   3       70.31       70.04      3.38 o
  -2   5   3     2591.96     2576.20     53.95 o
  -1   5   3     2054.07     2009.14     34.48 o
   0   5   3     3977.04     4047.12     81.66 o
   1   5   3     6520.63     6584.38     80.95 o
   2   5   3      283.18      288.78      4.42 o
   3   5   3     4495.78     4405.18     50.71 o
   4   5   3     5110.38     5127.20     63.79 o
   5   5   3     2091.25     2080.67     27.85 o
   6   5   3     3338.31     3377.37     50.11 o
   7   5   3       61.62       68.87      2.41 o
  -4   6   3     1707.45     1524.18     32.59 o
  -3   6   3     1537.49     1411.31     32.78 o
  -2   6   3     1328.84     1256.86     32.02 o
  -1   6   3     4345.92     4443.17     98.71 o
   0   6   3       66.38       82.23      2.21 o
   1   6   3     4878.62     4958.38     61.17 o
   2   6   3     3149.56     3046.17     38.83 o
   3   6   3     3870.61     3890.28     49.24 o
   4   6   3     6207.93     6090.27     77.43 o
   5   6   3      311.81      325.71      6.04 o
   6   6   3     1307.87     1286.21     21.47 o
   7   6   3      676.81      665.58     13.57 o
  -3   7   3     1226.25     1200.89     25.59 o
  -2   7   3       14.35       21.40      2.89 o
  -1   7   3     2732.55     2875.58     54.70 o
   0   7   3     3603.86     3891.77     68.86 o
   1   7   3     2521.33     2588.10     35.89 o
   2   7   3     5505.19     5548.57     72.89 o
   3   7   3        0.31       10.37      1.42 o
   4   7   3     3034.73     2943.57     41.87 o
   5   7   3     1452.77     1412.66     26.84 o
   6   7   3     1173.05     1152.39     22.02 o
   7   7   3      869.53      880.09     18.28 o
  -3   8   3     1362.78     1559.45     70.22 o
  -2   8   3      470.17      518.39     13.13 o
  -1   8   3     1397.62     1523.44     34.55 o
   0   8   3     2934.27     3111.95     54.07 o
   1   8   3       98.80      118.30      3.59 o
   2   8   3     2357.84     2250.80     37.15 o
   3   8   3     2502.31     2416.16     36.27 o
   4   8   3     2250.66     2139.95     35.20 o
   5   8   3     1321.35     1249.94     25.46 o
   6   8   3      292.97      281.85      7.82 o
   7   8   3     1363.18     1345.15     29.57 o
  -1   9   3       77.98       90.33      4.45 o
   0   9   3     1289.00     1410.30     30.66 o
   1   9   3      995.41     1044.28     21.78 o
   2   9   3     1805.30     1829.24     32.52 o
   3   9   3     2376.53     2248.92     41.83 o
   4   9   3      342.23      345.64      9.05 o
   5   9   3     1684.87     1598.46     34.70 o
   6   9   3      893.61      890.48     20.60 o
   0  10   3     1200.67     1371.03     28.97 o
   1  10   3     1639.29     1726.63     34.35 o
   2  10   3      759.59      791.51     16.76 o
   3  10   3     2345.39     2220.69     45.06 o
   4  10   3      884.92      872.46     22.12 o
   5  10   3      623.96      606.18     16.22 o
  -5  -8   4      329.07      323.43      7.99 o
  -4  -8   4     1298.54     1247.38     24.61 o
  -3  -8   4       64.20       62.72      2.79 o
  -2  -8   4     3309.84     3296.15     61.28 o
  -1  -8   4      516.50      521.46     14.05 o
   0  -8   4     1113.09     1253.92     36.25 o
  -6  -7   4     1069.79     1061.23     19.96 o
  -5  -7   4      125.02      117.61      3.66 o
  -4  -7   4     2027.83     1882.72     35.72 o
  -3  -7   4      610.98      591.02     11.72 o
  -2  -7   4     1020.37     1030.83     20.50 o
  -1  -7   4     3073.87     3022.13     56.12 o
   0  -7   4       42.06       51.47      3.26 o
   1  -7   4     2668.52     2809.12     63.09 o
  -7  -6   4       69.03       74.95      3.04 o
  -6  -6   4     2429.81     2362.14     44.63 o
  -5  -6   4      117.19      118.12      3.81 o
  -4  -6   4     3033.09     2925.41     47.87 o
  -3  -6   4     3532.30     3434.16     59.26 o
  -2  -6   4       63.51       73.92      3.04 o
  -1  -6   4     2693.09     2682.39     44.37 o
   0  -6   4      523.51      529.93     11.83 o
   1  -6   4     1022.91     1051.44     23.43 o
   2  -6   4     3133.50     3210.02    121.72 o
   3  -6   4       24.36       29.59      6.19 o
  -7  -5   4      622.24      616.15     12.50 o
  -6  -5   4      923.84      910.19     18.46 o
  -5  -5   4     2822.36     2687.42     46.92 o
  -4  -5   4      377.93      372.93      7.80 o
  -3  -5   4     5742.75     5690.20     83.64 o
  -2  -5   4      106.26      118.17      3.24 o
  -1  -5   4     3585.58     3572.29     51.22 o
   0  -5   4     7526.14     7402.04    109.15 o
   1  -5   4      226.08      237.50      7.40 o
   2  -5   4     1928.71     1943.04     52.04 o
   3  -5   4      177.62      181.73      8.16 o
  -7  -4   4     1132.03     1134.09     21.09 o
  -6  -4   4       52.42       55.13      2.71 o
  -5  -4   4     2318.89     2261.25     39.68 o
  -4  -4   4      243.02      241.88      4.97 o
  -3  -4   4     2465.97     2473.30     33.01 o
  -2  -4   4     8072.73     8139.15     93.66 o
  -1  -4   4       24.62       34.17      1.63 o
   0  -4   4     8184.13     7987.91    101.90 o
   1  -4   4     1191.65     1195.22     17.60 o
   2  -4   4      707.97      723.86     23.17 o
   3  -4   4     2053.54     2100.07     61.33 o
   4  -4   4       19.57       25.12      2.26 o
  -7  -3   4     1690.12     1703.57     30.39 o
  -6  -3   4       86.11       93.23      3.63 o
  -5  -3   4     4644.89     4634.15     79.38 o
  -4  -3   4     3260.30     3294.92     41.70 o
  -3  -3   4      315.40      343.37      5.04 o
  -2  -3   4     4460.15     4498.40     52.95 o
  -1  -3   4     1411.00     1324.92     16.42 o
   0  -3   4     1755.39     1738.61     21.96 o
   1  -3   4     2958.61     2807.84     38.72 o
   2  -3   4       60.35       68.29      1.97 o
   3  -3   4     4285.27     4326.41     79.62 o
   4  -3   4     1129.83     1109.69     24.43 o
   5  -3   4      582.39      593.87     23.03 o
  -7  -2   4     1765.15     1779.21     34.45 o
  -6  -2   4     1406.95     1429.01     25.56 o
  -5  -2   4      676.23      690.85     13.29 o
  -4  -2   4     5552.78     5721.29     65.78 o
  -3  -2   4      194.51      190.68      2.90 o
  -2  -2   4     5670.03     5903.79     68.58 o
  -1  -2   4     5517.47     5557.25     67.89 o
   0  -2   4       12.11       10.30      1.08 o
   1  -2   4     4170.41     3971.43     50.09 o
   2  -2   4      192.09      183.80      3.04 o
   3  -2   4     1641.09     1643.64     23.38 o
   4  -2   4     2593.95     2500.00     38.19 o
   5  -2   4        4.36        8.74      1.94 o
  -7  -1   4      149.32      164.68      4.47 o
  -6  -1   4     1854.02     1891.60     29.08 o
  -5  -1   4      737.31      756.68     12.10 o
  -4  -1   4     3597.48     3757.31     39.89 o
  -3  -1   4     4149.03     4244.08     51.65 o
  -2  -1   4     3708.98     3865.22     42.02 o
  -1  -1   4    20686.38    21690.49    297.59 o
   0  -1   4     2613.22     2716.99     31.66 o
   1  -1   4     1884.09     1742.57     24.44 o
   2  -1   4     3438.96     3330.28     42.33 o
   3  -1   4      808.32      794.93     12.72 o
   4  -1   4     4471.23     4352.88     64.52 o
   5  -1   4       51.86       59.48      2.21 o
   6  -1   4      976.93      983.25     19.48 o
  -7   0   4       28.68       29.90      2.56 o
  -6   0   4     2542.21     2539.08     47.99 o
  -5   0   4     1490.71     1513.60     27.47 o
  -4   0   4      539.87      568.34      7.96 o
  -3   0   4     8732.96     8934.48    100.11 o
  -2   0   4     3273.13     3467.85     35.81 o
  -1   0   4     2298.95     2228.16     23.99 o
   0   0   4     6435.92     6345.17     72.97 o
   1   0   4     1303.88     1346.08     24.93 o
   2   0   4    17467.89    17218.13    359.59 o
   3   0   4      970.71     1027.63     18.30 o
   4   0   4     2458.16     2421.20     38.42 o
   5   0   4     2407.36     2410.51     36.49 o
   6   0   4      316.11      312.91      6.66 o
  -7   1   4      370.81      369.51     10.28 o
  -6   1   4     1929.02     1896.10     36.73 o
  -5   1   4     5022.74     5005.37     86.04 o
  -4   1   4      189.14      195.85      3.23 o
  -3   1   4     3874.74     4022.49     49.55 o
  -2   1   4     6285.73     6302.63     71.09 o
  -1   1   4      194.40      205.30      2.40 o
   0   1   4    11155.44    11397.34    143.31 o
   1   1   4       41.29       49.20      2.93 o
   2   1   4     6488.57     6297.91    194.82 o
   3   1   4     4566.60     4836.26     79.66 o
   4   1   4        7.43       13.47      1.02 o
   5   1   4     7322.17     7405.11    116.96 o
   6   1   4      960.14      987.63     18.69 o
   7   1   4     1020.23     1065.76     23.13 o
  -6   2   4      315.84      314.93      8.38 o
  -5   2   4     3246.76     3177.04     59.52 o
  -4   2   4     2107.18     2081.77     29.82 o
  -3   2   4     1760.33     1796.48     23.44 o
  -2   2   4    14783.58    15285.68    168.17 o
  -1   2   4     1987.62     2088.29     22.02 o
   0   2   4     6927.16     6885.85     78.28 o
   1   2   4     1072.58     1040.46     17.30 o
   2   2   4     1323.94     1351.39     35.94 o
   3   2   4     8072.01     8261.46    119.88 o
   4   2   4      494.74      532.63      7.83 o
   5   2   4     2273.04     2330.43     37.21 o
   6   2   4     2883.42     2991.71     52.55 o
   7   2   4       29.71       34.29      2.36 o
  -6   3   4      998.08      965.40     20.80 o
  -5   3   4      146.46      142.18      4.87 o
  -4   3   4     4238.68     4109.46     78.49 o
  -3   3   4     1927.05     1893.92     23.74 o
  -2   3   4     5718.17     5613.01     64.50 o
  -1   3   4     2530.34     2505.29     28.52 o
   0   3   4     3977.33     4072.76     55.20 o
   1   3   4    18793.14    17999.67    348.35 o
   2   3   4     2297.96     2238.29     31.73 o
   3   3   4     5059.74     5073.46     70.62 o
   4   3   4     2489.17     2585.20     35.88 o
   5   3   4      485.94      497.67      8.88 o
   6   3   4     2333.13     2449.68     39.99 o
   7   3   4       57.16       70.81      3.18 o
  -5   4   4      211.38      201.62      6.43 o
  -4   4   4     2334.32     2153.67     38.96 o
  -3   4   4     2733.30     2613.15     41.98 o
  -2   4   4      342.42      341.89      7.15 o
  -1   4   4     3749.93     3556.17     42.87 o
   0   4   4      135.71      133.87      2.50 o
   1   4   4     7819.16     7773.34    129.97 o
   2   4   4     7560.81     7714.66     99.12 o
   3   4   4       79.08       82.83      1.79 o
   4   4   4     6780.73     6926.50     89.64 o
   5   4   4       83.98       88.33      2.42 o
   6   4   4     2333.57     2373.17     38.81 o
   7   4   4      942.94      974.34     20.27 o
  -5   5   4      633.26      580.87     14.20 o
  -4   5   4     1348.39     1181.12     28.81 o
  -3   5   4     3166.74     2876.49     63.85 o
  -2   5   4      281.26      268.95      7.05 o
  -1   5   4     3259.01     3160.73     51.89 o
   0   5   4     2201.80     2191.49     35.65 o
   1   5   4      590.85      563.82      9.45 o
   2   5   4     3108.69     3056.28     39.33 o
   3   5   4      186.37      205.67      2.97 o
   4   5   4     4700.97     4712.03     58.39 o
   5   5   4     4142.57     4168.74     54.89 o
   6   5   4        4.04        9.31      1.05 o
   7   5   4     2678.86     2755.45     53.89 o
  -4   6   4       97.74       95.45      5.48 o
  -3   6   4     2674.17     2493.39     58.99 o
  -2   6   4     1146.33     1050.69     21.73 o
  -1   6   4     1629.49     1657.66     25.51 o
   0   6   4     4932.33     5177.12     85.17 o
   1   6   4      135.58      148.71      2.81 o
   2   6   4     7015.20     6959.50     98.45 o
   3   6   4     1107.10     1107.88     14.87 o
   4   6   4      381.83      384.35      6.16 o
   5   6   4     3368.28     3333.03     53.66 o
   6   6   4      171.20      175.01      4.22 o
   7   6   4     1211.25     1225.68     21.71 o
  -3   7   4      321.77      300.84      8.93 o
  -2   7   4     1233.64     1219.32     28.82 o
  -1   7   4      258.48      257.88      6.78 o
   0   7   4     8250.84     8853.65    179.18 o
   1   7   4     3087.99     3275.96     43.32 o
   2   7   4      743.02      761.86     11.88 o
   3   7   4     5740.41     5753.00     77.74 o
   4   7   4      193.91      206.73      5.57 o
   5   7   4     2765.35     2645.08     45.04 o
   6   7   4      299.79      297.71      6.82 o
   7   7   4      571.66      565.24     11.87 o
  -3   8   4        6.45        7.85      2.10 o
  -2   8   4     3156.95     3280.06     63.14 o
  -1   8   4     1084.19     1121.58     23.65 o
   0   8   4     1097.67     1161.80     23.22 o
   1   8   4     2400.99     2525.37     39.94 o
   2   8   4      177.87      188.41      4.15 o
   3   8   4     3827.11     3745.15     59.51 o
   4   8   4     2360.88     2292.85     41.90 o
   5   8   4      627.00      591.15     12.24 o
   6   8   4     2738.61     2636.46     48.10 o
   7   8   4       12.42       18.33      2.26 o
  -1   9   4     1959.87     2133.69     54.04 o
   0   9   4       48.80       64.98      4.53 o
   1   9   4     1972.01     2061.03     45.37 o
   2   9   4      669.77      672.93     13.64 o
   3   9   4     1100.06     1075.46     24.86 o
   4   9   4     2659.33     2492.31     56.20 o
   5   9   4      141.18      140.30      5.01 o
   6   9   4     1620.43     1587.68     34.59 o
   0  10   4      839.36      963.77     22.03 o
   1  10   4     1154.00     1232.96     37.97 o
   2  10   4     2630.84     2597.79     52.31 o
   3  10   4        6.12       35.65      8.88 o
   4  10   4     1484.93     1448.75     37.41 o
   5  10   4      423.27      414.09     11.18 o
  -4  -8   5      318.30      312.07      7.74 o
  -3  -8   5     1716.00     1717.19     35.77 o
  -2  -8   5      187.67      202.90      7.03 o
  -1  -8   5     1474.72     1484.86     52.68 o
  -5  -7   5     1623.55     1554.43     28.20 o
  -4  -7   5        3.88        7.58      1.30 o
  -3  -7   5     2172.74     2148.65     40.43 o
  -2  -7   5      893.17      890.56     19.54 o
  -1  -7   5       98.73      100.81      4.47 o
   0  -7   5     1708.01     1757.37     64.87 o
   1  -7   5      269.81      295.29     13.72 o
  -6  -6   5       28.06       34.26      2.93 o
  -5  -6   5     2159.36     2087.22     39.57 o
  -4  -6   5      696.52      674.14     13.17 o
  -3  -6   5     1003.32      966.57     19.13 o
  -2  -6   5     2341.42     2272.96     40.18 o
  -1  -6   5       67.09       71.56      2.96 o
   0  -6   5     1224.85     1215.35     26.47 o
   1  -6   5      668.42      696.69     16.42 o
   2  -6   5      317.66      336.74     13.55 o
  -7  -5   5     1810.62     1802.57     34.90 o
  -6  -5   5      482.43      478.60     10.78 o
  -5  -5   5     1457.42     1410.37     27.25 o
  -4  -5   5     3903.76     3802.79     65.57 o
  -3  -5   5       61.30       62.04      2.18 o
  -2  -5   5     1876.88     1848.54     29.66 o
  -1  -5   5      325.82      324.18      6.11 o
   0  -5   5     1275.21     1237.50     19.19 o
   1  -5   5     3180.32     3093.36     71.90 o
   2  -5   5        7.75        8.97      1.80 o
   3  -5   5     2499.77     2544.50     80.16 o
  -7  -4   5     1055.83     1074.68     21.85 o
  -6  -4   5     2542.79     2525.82     47.58 o
  -5  -4   5      170.85      176.08      4.87 o
  -4  -4   5     2715.93     2664.75     44.10 o
  -3  -4   5      712.01      694.03     11.42 o
  -2  -4   5      207.35      216.24      3.67 o
  -1  -4   5     4670.23     4591.23     63.14 o
   0  -4   5       61.46       63.00      1.97 o
   1  -4   5     7163.90     7062.32    124.71 o
   2  -4   5      560.05      586.03     17.33 o
   3  -4   5     1978.37     2020.74     59.26 o
   4  -4   5     2426.31     2400.14     79.13 o
  -7  -3   5      139.22      138.30      4.24 o
  -6  -3   5     2574.15     2571.58     48.37 o
  -5  -3   5      178.53      180.57      4.93 o
  -4  -3   5     1255.41     1283.10     22.80 o
  -3  -3   5     2437.34     2471.62     31.27 o
  -2  -3   5       64.99       69.34      1.51 o
  -1  -3   5     5363.51     5280.60     63.38 o
   0  -3   5     1813.51     1780.99     22.13 o
   1  -3   5     2699.03     2603.54     35.79 o
   2  -3   5     6713.43     6636.10    183.06 o
   3  -3   5       90.83      104.77      3.19 o
   4  -3   5     3724.54     3754.14     97.97 o
   5  -3   5      574.93      571.00     14.57 o
  -7  -2   5      190.85      199.46      5.87 o
  -6  -2   5     1863.88     1855.50     35.59 o
  -5  -2   5     3162.27     3174.48     55.12 o
  -4  -2   5        1.20       29.75      3.23 o
  -3  -2   5     3506.28     3603.59     43.76 o
  -2  -2   5      254.78      243.34      3.64 o
  -1  -2   5     5743.71     5796.59     67.31 o
   0  -2   5     7195.55     7072.70     84.78 o
   1  -2   5      165.37      168.40      2.77 o
   2  -2   5     6556.75     6470.18     97.77 o
   3  -2   5     2427.65     2375.72     34.63 o
   4  -2   5      831.22      829.34     14.39 o
   5  -2   5     1710.53     1740.05     35.43 o
  -7  -1   5     1462.96     1445.67     24.69 o
  -6  -1   5      249.15      265.23      5.50 o
  -5  -1   5     3195.04     3261.58     53.31 o
  -4  -1   5     1856.84     1937.46     24.13 o
  -3  -1   5     1315.23     1360.70     16.53 o
  -2  -1   5     8787.25     8830.45    102.52 o
  -1  -1   5      119.11      132.78      2.15 o
   0  -1   5    14079.68    14307.65    165.38 o
   1  -1   5     1289.30     1305.73     18.49 o
   2  -1   5     4386.22     4444.54     54.81 o
   3  -1   5     4304.99     4119.71     64.93 o
   4  -1   5       52.09       51.75      2.22 o
   5  -1   5     1965.50     1925.85     33.10 o
   6  -1   5      602.97      610.09     15.27 o
  -7   0   5     1577.49     1609.24     29.01 o
  -6   0   5      309.08      313.45      7.21 o
  -5   0   5      863.16      875.91     15.34 o
  -4   0   5     2732.75     2797.44     34.41 o
  -3   0   5       15.40       22.68      0.94 o
  -2   0   5     6222.70     6440.60     72.71 o
  -1   0   5     5806.99     6040.24     70.14 o
   0   0   5     3629.61     3615.49     43.14 o
   1   0   5    13582.31    13184.91    234.88 o
   2   0   5      796.48      795.28     14.40 o
   3   0   5     9900.32     9890.02    179.30 o
   4   0   5      798.09      814.36     14.49 o
   5   0   5      388.44      389.05      7.49 o
   6   0   5      824.56      850.38     18.46 o
  -7   1   5      879.69      881.94     19.04 o
  -6   1   5     1882.46     1883.84     36.66 o
  -5   1   5       88.14       94.73      3.45 o
  -4   1   5     1753.54     1768.34     27.36 o
  -3   1   5        7.83       14.25      0.82 o
  -2   1   5     2081.25     2129.92     23.15 o
  -1   1   5     8861.18     9095.99    100.78 o
   0   1   5       41.38       38.43      1.93 o
   1   1   5    21345.47    21023.50    548.05 o
   2   1   5     4449.56     4270.32    158.46 o
   3   1   5      983.97      988.53     16.56 o
   4   1   5     1499.21     1511.61     21.31 o
   5   1   5       50.90       61.86      1.98 o
   6   1   5     2525.50     2550.15     50.75 o
  -6   2   5     1829.68     1769.82     34.94 o
  -5   2   5      281.47      294.12      7.57 o
  -4   2   5     1038.00     1037.51     18.33 o
  -3   2   5     3402.63     3489.22     43.91 o
  -2   2   5     1876.02     1961.58     21.24 o
  -1   2   5    19641.36    21128.39    252.36 o
   0   2   5      391.92      403.62      5.33 o
   1   2   5     5206.55     5194.19    101.47 o
   2   2   5     2732.99     2654.45    137.50 o
   3   2   5       62.45       74.81      1.64 o
   4   2   5     3218.21     3337.48     51.51 o
   5   2   5      604.94      612.00     10.53 o
   6   2   5     1147.87     1196.75     21.98 o
   7   2   5     1134.52     1172.91     28.81 o
  -6   3   5      539.74      529.65     12.82 o
  -5   3   5      859.56      809.37     17.37 o
  -4   3   5      289.87      302.79      7.64 o
  -3   3   5     8271.48     8456.58    103.97 o
  -2   3   5     3098.32     3192.33     35.35 o
  -1   3   5     7288.02     7588.21     88.05 o
   0   3   5     7091.35     7191.63     93.33 o
   1   3   5     4315.80     4317.38     56.98 o
   2   3   5     9702.77     9397.54    244.45 o
   3   3   5      216.76      220.87      4.51 o
   4   3   5     1930.38     2017.79     28.45 o
   5   3   5     1552.76     1651.96     27.63 o
   6   3   5        2.03        5.90      1.10 o
   7   3   5     1677.97     1776.88     41.67 o
  -5   4   5     1302.74     1223.16     25.39 o
  -4   4   5       25.43       35.05      2.37 o
  -3   4   5     2745.38     2677.01     42.94 o
  -2   4   5     5613.22     5597.19     67.16 o
  -1   4   5      640.39      641.30      9.13 o
   0   4   5    15487.12    15530.14    241.95 o
   1   4   5     2523.97     2603.67     35.75 o
   2   4   5     4403.06     4305.78     59.27 o
   3   4   5     2590.83     2636.61     35.20 o
   4   4   5      935.90      954.19     15.00 o
   5   4   5     3819.33     3899.28     59.43 o
   6   4   5      523.38      542.21     10.80 o
   7   4   5     1042.22     1062.75     25.70 o
  -5   5   5     1149.46     1056.07     22.80 o
  -4   5   5     1532.27     1393.15     28.38 o
  -3   5   5     1589.66     1446.61     29.68 o
  -2   5   5     6270.34     5796.43     86.27 o
  -1   5   5       63.08       66.09      1.99 o
   0   5   5     3843.23     3701.08     57.82 o
   1   5   5     7465.51     7328.42    115.07 o
   2   5   5        5.41       12.93      0.74 o
   3   5   5     3887.07     3914.22     50.40 o
   4   5   5      213.11      222.65      3.70 o
   5   5   5     2149.16     2142.38     33.33 o
   6   5   5     2726.09     2738.67     44.27 o
   7   5   5        0.82        7.09      1.14 o
  -4   6   5     3893.51     3409.20    117.18 o
  -3   6   5      272.37      252.84      8.64 o
  -2   6   5     3995.82     3755.86     87.35 o
  -1   6   5     4304.18     4121.60     72.04 o
   0   6   5     1474.65     1482.74     27.35 o
   1   6   5     5263.57     5361.59     89.37 o
   2   6   5       45.61       51.60      1.61 o
   3   6   5     1644.82     1695.09     22.03 o
   4   6   5     2649.89     2673.69     37.43 o
   5   6   5      114.41      116.86      3.26 o
   6   6   5     2360.77     2379.66     43.44 o
   7   6   5      359.77      360.31     10.04 o
  -3   7   5     2890.54     2730.83     56.89 o
  -2   7   5      138.93      142.63      5.89 o
  -1   7   5     6753.83     6667.73    126.10 o
   0   7   5      122.43      141.96      3.58 o
   1   7   5     3311.36     3425.67     69.29 o
   2   7   5     1103.26     1115.76     16.59 o
   3   7   5      271.40      262.76      5.68 o
   4   7   5     2964.86     2902.80     47.06 o
   5   7   5      378.03      380.21      7.34 o
   6   7   5     1641.64     1656.66     28.80 o
   7   7   5     1354.10     1374.89     28.11 o
  -3   8   5     1930.84     1893.15     38.42 o
  -2   8   5       20.05       25.94      2.81 o
  -1   8   5     2057.94     2091.44     40.95 o
   0   8   5     2552.74     2705.53     72.70 o
   1   8   5        5.93       14.26      1.28 o
   2   8   5     2130.87     2171.85     40.12 o
   3   8   5       43.11       47.72      2.98 o
   4   8   5     2828.41     2786.40     47.49 o
   5   8   5     2047.23     1960.79     34.04 o
   6   8   5      125.20      127.51      3.83 o
   7   8   5     1843.04     1869.72     40.62 o
  -1   9   5      531.28      564.66     13.80 o
   0   9   5     1167.54     1247.52     35.52 o
   1   9   5        2.27        8.48      1.59 o
   2   9   5     1289.17     1323.07     25.85 o
   3   9   5     1905.50     1842.09     36.83 o
   4   9   5       53.62       58.62      3.17 o
   5   9   5     2015.39     1918.76     38.29 o
   6   9   5      163.07      172.89      5.28 o
   0  10   5     1243.41     1305.11     32.17 o
   1  10   5      349.13      360.13     11.15 o
   2  10   5      632.58      629.21     17.04 o
   3  10   5     2049.79     2025.57     57.14 o
   4  10   5       73.07       76.51      4.23 o
   5  10   5      911.43      908.22     21.29 o
  -5  -7   6      225.70      324.89     17.23 o
  -4  -7   6     2041.79     1934.73     39.88 o
  -3  -7   6        8.93       14.62      2.23 o
  -2  -7   6     1923.08     1939.98     43.89 o
  -1  -7   6      960.38      970.37     23.71 o
   0  -7   6      403.01      407.16     13.61 o
  -6  -6   6     1894.18     1868.06     36.03 o
  -5  -6   6        1.97        3.17      1.11 o
  -4  -6   6     1637.16     1609.01     28.86 o
  -3  -6   6      729.58      715.76     14.68 o
  -2  -6   6      968.92      960.94     19.53 o
  -1  -6   6     5057.30     4868.52     97.38 o
   0  -6   6      405.76      401.98     11.76 o
   1  -6   6     1197.46     1221.69     43.31 o
  -6  -5   6     1768.49     1758.78     33.97 o
  -5  -5   6      701.03      707.96     14.78 o
  -4  -5   6     1095.96     1058.09     20.85 o
  -3  -5   6     4863.98     4792.82     77.73 o
  -2  -5   6       95.89       96.79      3.01 o
  -1  -5   6     1709.76     1654.79     26.37 o
   0  -5   6     2852.78     2769.57     49.40 o
   1  -5   6       83.73       94.57      3.58 o
   2  -5   6     3421.00     3452.63    115.86 o
  -6  -4   6      496.69      490.72     11.03 o
  -5  -4   6     4528.72     4441.41     81.38 o
  -4  -4   6        6.08        9.44      1.14 o
  -3  -4   6     3456.01     3388.28     52.99 o
  -2  -4   6     1559.05     1566.15     23.04 o
  -1  -4   6       51.41       58.49      2.12 o
   0  -4   6     4431.06     4240.19     66.35 o
   1  -4   6      186.17      178.04      4.49 o
   2  -4   6     2652.86     2585.18     71.17 o
   3  -4   6     1966.25     2016.63     60.26 o
  -7  -3   6     2164.03     2209.45     42.40 o
  -6  -3   6        4.92       10.38      1.38 o
  -5  -3   6     2296.10     2260.92     42.46 o
  -4  -3   6      642.07      661.63     12.13 o
  -3  -3   6      254.71      266.35      4.85 o
  -2  -3   6     6317.24     6349.37     81.83 o
  -1  -3   6       48.29       54.17      1.40 o
   0  -3   6     6141.02     5972.48     75.88 o
   1  -3   6     2754.83     2667.40     44.40 o
   2  -3   6       53.73       56.28      2.28 o
   3  -3   6     2137.00     2204.87     54.44 o
   4  -3   6       30.27       38.09      2.47 o
  -7  -2   6     1798.47     1850.85     36.03 o
  -6  -2   6      232.47      242.40      6.51 o
  -5  -2   6      566.34      552.01     11.85 o
  -4  -2   6     2442.63     2525.36     36.93 o
  -3  -2   6       28.74       35.78      1.17 o
  -2  -2   6     8791.87     8896.77    105.92 o
  -1  -2   6     5100.58     5141.88     62.72 o
   0  -2   6      154.49      142.89      2.45 o
   1  -2   6     5330.23     5213.95     66.27 o
   2  -2   6       17.31       21.76      1.31 o
   3  -2   6     1906.15     1937.17     41.15 o
   4  -2   6      385.17      388.26      8.72 o
   5  -2   6      636.81      621.20     17.63 o
  -7  -1   6      385.70      370.23      9.29 o
  -6  -1   6     1549.51     1538.10     30.03 o
  -5  -1   6      275.32      284.88      7.89 o
  -4  -1   6     7945.43     8069.45    111.28 o
  -3  -1   6     2071.36     2068.42     25.42 o
  -2  -1   6      370.54      362.43      4.83 o
  -1  -1   6     5860.16     5876.80     67.59 o
   0  -1   6      376.07      395.44      5.08 o
   1  -1   6     4421.54     4257.44     60.05 o
   2  -1   6     1115.42     1070.93     20.71 o
   3  -1   6     2103.39     2063.96     31.81 o
   4  -1   6     3159.29     3093.00     50.98 o
   5  -1   6       62.53       66.99      2.98 o
  -7   0   6      135.99      143.33      4.30 o
  -6   0   6     3011.11     3087.44     49.84 o
  -5   0   6      987.75      985.13     18.51 o
  -4   0   6     1029.54     1051.47     16.71 o
  -3   0   6     7100.65     7314.07     87.02 o
  -2   0   6        2.32       18.90      1.25 o
  -1   0   6     6203.63     6344.70     76.09 o
   0   0   6      912.35      962.22     11.74 o
   1   0   6     1036.61     1032.97     13.88 o
   2   0   6     7022.56     6846.86     97.17 o
   3   0   6      274.60      267.30      5.26 o
   4   0   6     4927.84     4761.50     88.07 o
   5   0   6     1077.48     1054.66     19.41 o
   6   0   6      265.49      273.93      7.31 o
  -6   1   6      905.97      920.28     17.55 o
  -5   1   6     2486.90     2521.52     43.12 o
  -4   1   6       14.53       21.85      1.29 o
  -3   1   6     6292.50     6453.58     74.02 o
  -2   1   6     1385.97     1495.60     17.19 o
  -1   1   6     1016.74     1012.74     11.88 o
   0   1   6    10955.83    11360.24    144.53 o
   1   1   6      183.88      200.82      4.37 o
   2   1   6     8543.56     7858.52    219.29 o
   3   1   6      516.70      511.32     10.15 o
   4   1   6      843.56      841.08     14.12 o
   5   1   6     3727.37     3682.69     63.83 o
   6   1   6       79.55       81.01      3.05 o
  -6   2   6      180.65      170.00      5.63 o
  -5   2   6     4039.45     3987.84     73.97 o
  -4   2   6      185.69      180.68      4.46 o
  -3   2   6     1116.04     1136.58     14.54 o
  -2   2   6     8109.67     8463.25     97.96 o
  -1   2   6      473.65      510.91      6.02 o
   0   2   6    13514.82    14115.80    178.50 o
   1   2   6      410.64      391.15      8.02 o
   2   2   6     2603.41     2616.20    136.03 o
   3   2   6     4592.00     4484.76    103.09 o
   4   2   6        4.68       15.00      1.24 o
   5   2   6     2637.02     2694.58     46.89 o
   6   2   6     1044.27     1080.83     21.07 o
  -6   3   6      208.43      201.42      6.51 o
  -5   3   6     1504.72     1432.75     28.61 o
  -4   3   6     4286.64     4131.49     71.63 o
  -3   3   6       50.21       48.81      1.81 o
  -2   3   6     8509.61     8728.97    101.54 o
  -1   3   6      848.44      870.55     11.69 o
   0   3   6     1510.18     1587.07     19.99 o
   1   3   6     5865.43     5895.46     89.94 o
   2   3   6       26.12       32.34      1.90 o
   3   3   6     7559.44     7576.72    175.15 o
   4   3   6      615.29      616.56     11.38 o
   5   3   6      987.63     1006.83     17.53 o
   6   3   6     2552.61     2721.63     53.20 o
   7   3   6      133.22      148.53      5.02 o
  -5   4   6        5.86       13.90      2.73 o
  -4   4   6     3986.58     3830.68     80.44 o
  -3   4   6     1433.14     1434.31     23.85 o
  -2   4   6     1331.07     1310.04     17.89 o
  -1   4   6     4146.27     4163.08     57.15 o
   0   4   6        7.76       11.09      0.82 o
   1   4   6     6234.11     5918.40     88.11 o
   2   4   6      233.00      237.62      4.15 o
   3   4   6     3266.04     3163.99     56.54 o
   4   4   6     6388.38     6470.40    125.97 o
   5   4   6       58.62       68.15      2.04 o
   6   4   6     1907.02     1927.22     40.79 o
   7   4   6      745.54      774.42     17.09 o
  -5   5   6      235.99      216.74      7.11 o
  -4   5   6      766.17      696.83     15.69 o
  -3   5   6     2621.63     2418.26     43.24 o
  -2   5   6       52.68       57.88      2.13 o
  -1   5   6     3964.70     3855.86     51.79 o
   0   5   6       15.50       24.26      1.22 o
   1   5   6     4389.81     4355.78     65.09 o
   2   5   6     5984.84     5887.50     84.81 o
   3   5   6        0.39       12.12      0.67 o
   4   5   6     4249.87     4182.92     60.89 o
   5   5   6     1247.44     1221.96     22.37 o
   6   5   6      165.55      165.14      4.44 o
   7   5   6     1585.72     1635.07     38.16 o
  -4   6   6       45.51       49.77      3.39 o
  -3   6   6     2034.46     1851.21     59.59 o
  -2   6   6       10.26       15.26      1.69 o
  -1   6   6     2481.23     2345.34     34.53 o
   0   6   6     4229.47     4111.92     74.07 o
   1   6   6      291.54      304.64      5.28 o
   2   6   6     7552.04     7446.18    102.14 o
   3   6   6      251.06      269.99      7.49 o
   4   6   6      362.55      352.94      6.68 o
   5   6   6     1716.76     1730.25     28.66 o
   6   6   6       14.25       23.71      1.70 o
   7   6   6     2112.32     2189.85     45.18 o
  -3   7   6     1380.41     1284.70     30.53 o
  -2   7   6     1689.75     1616.32     32.23 o
  -1   7   6      224.54      220.80      5.59 o
   0   7   6     6323.80     6314.50    132.32 o
   1   7   6      149.45      166.58      5.66 o
   2   7   6     1997.62     1998.04     32.46 o
   3   7   6     2002.04     2005.43     28.42 o
   4   7   6       31.39       35.75      1.63 o
   5   7   6     3644.91     3599.67     61.64 o
   6   7   6      389.59      384.47      9.56 o
   7   7   6      635.97      649.91     16.51 o
  -3   8   6       27.32       32.64      3.47 o
  -2   8   6     2730.75     2633.83     50.98 o
  -1   8   6       38.12       40.65      3.28 o
   0   8   6     2245.36     2308.78     66.97 o
   1   8   6     1217.19     1265.98     21.03 o
   2   8   6      113.72      115.80      3.48 o
   3   8   6     5567.05     5584.25    118.14 o
   4   8   6      983.66      953.74     17.37 o
   5   8   6     1305.70     1295.39     22.94 o
   6   8   6     1759.93     1703.10     34.35 o
  -1   9   6      723.79      752.26     21.36 o
   0   9   6      512.34      524.59     16.84 o
   1   9   6     4020.68     4133.37     87.53 o
   2   9   6      453.80      454.84     10.85 o
   3   9   6     1213.49     1212.92     26.28 o
   4   9   6     2190.00     2145.11     39.69 o
   5   9   6       29.06       32.30      1.97 o
   6   9   6     1871.26     1866.14     34.79 o
   0  10   6      196.64      203.86      7.87 o
   1  10   6     1584.12     1631.49     46.33 o
   2  10   6     1657.96     1699.81     40.29 o
   3  10   6        7.73       24.36      2.79 o
   4  10   6     1630.20     1637.76     50.60 o
   5  10   6      168.58      180.35      6.11 o
  -3  -7   7     1242.55     1154.83     32.76 o
  -2  -7   7      499.63      481.65     13.27 o
  -5  -6   7     1914.47     1817.19     34.89 o
  -4  -6   7      976.71      942.23     19.04 o
  -3  -6   7     1661.57     1648.14     37.34 o
  -2  -6   7     1433.28     1439.33     33.17 o
  -1  -6   7      581.60      562.19     13.74 o
   0  -6   7     1453.54     1451.89     31.29 o
  -6  -5   7      168.06      168.92      5.17 o
  -5  -5   7      938.01      920.76     18.73 o
  -4  -5   7     2048.70     2021.88     38.20 o
  -3  -5   7      619.58      619.38     11.28 o
  -2  -5   7     3673.96     3590.91     82.02 o
  -1  -5   7      887.85      858.26     17.95 o
   0  -5   7     1098.93     1057.66     21.67 o
   1  -5   7      864.28      884.08     23.44 o
   2  -5   7      507.51      529.18     22.57 o
  -6  -4   7     1165.34     1168.04     23.41 o
  -5  -4   7      510.55      499.58     11.06 o
  -4  -4   7     2291.12     2238.95     41.30 o
  -3  -4   7      273.21      277.12      5.76 o
  -2  -4   7     2037.50     2017.19     29.94 o
  -1  -4   7     2252.35     2189.65     39.34 o
   0  -4   7      593.39      571.71     11.07 o
   1  -4   7     2392.26     2308.43     41.51 o
   2  -4   7      219.92      227.82      5.86 o
   3  -4   7     1582.88     1629.96     52.03 o
  -6  -3   7     3141.99     3129.31     58.56 o
  -5  -3   7      291.53      291.11      7.14 o
  -4  -3   7     2520.56     2556.39     40.86 o
  -3  -3   7     1453.30     1464.80     21.09 o
  -2  -3   7     1313.63     1346.20     18.79 o
  -1  -3   7     2495.07     2458.16     34.22 o
   0  -3   7       29.04       30.54      1.59 o
   1  -3   7     4789.20     4572.84     75.07 o
   2  -3   7     3146.46     3089.60     79.85 o
   3  -3   7       50.97       61.17      2.69 o
   4  -3   7     1071.58     1153.09     37.70 o
  -6  -2   7     1414.02     1438.65     28.31 o
  -5  -2   7     2000.46     2015.39     42.84 o
  -4  -2   7     1006.89     1020.15     17.17 o
  -3  -2   7     5325.35     5358.31     71.24 o
  -2  -2   7      144.48      145.47      2.87 o
  -1  -2   7     6331.01     6341.65     80.55 o
   0  -2   7     2609.22     2557.20     34.17 o
   1  -2   7     1244.04     1204.36     17.27 o
   2  -2   7     2673.35     2626.08     44.11 o
   3  -2   7      583.18      592.15     13.55 o
   4  -2   7     1724.50     1753.25     36.19 o
  -6  -1   7      405.57      409.51      9.75 o
  -5  -1   7     2002.17     2030.88     43.21 o
  -4  -1   7       41.13       47.72      1.95 o
  -3  -1   7     6921.64     7045.41     88.35 o
  -2  -1   7     6255.96     6369.13     75.02 o
  -1  -1   7     1571.55     1584.80     19.37 o
   0  -1   7     2509.71     2574.87     30.89 o
   1  -1   7      378.30      369.68      6.08 o
   2  -1   7     3173.20     3032.90     54.96 o
   3  -1   7     3745.86     3658.63     83.86 o
   4  -1   7      512.71      511.56     10.33 o
   5  -1   7     2026.13     1987.85     37.56 o
  -6   0   7        8.64       11.08      1.87 o
  -5   0   7     3192.38     3270.92     68.12 o
  -4   0   7     2858.71     2867.91     45.44 o
  -3   0   7     1378.48     1390.50     18.16 o
  -2   0   7     2123.96     2167.00     25.84 o
  -1   0   7       24.30       31.99      0.98 o
   0   0   7     5294.65     5439.02     69.55 o
   1   0   7     7317.92     7249.50     91.98 o
   2   0   7      400.70      362.20      6.97 o
   3   0   7     2683.99     2565.17     47.96 o
   4   0   7      531.10      521.84     11.73 o
   5   0   7     1313.54     1289.16     23.38 o
  -6   1   7     1883.58     1880.97     31.52 o
  -5   1   7      860.23      868.63     16.79 o
  -4   1   7     4210.91     4256.55     65.91 o
  -3   1   7       52.42       58.24      1.42 o
  -2   1   7     3163.74     3247.98     38.22 o
  -1   1   7     1737.89     1798.78     21.73 o
   0   1   7     2820.26     2843.43     36.20 o
   1   1   7     5992.62     5921.66     91.53 o
   2   1   7      577.30      592.74     12.43 o
   3   1   7     2351.93     2177.72     44.58 o
   4   1   7     2778.00     2694.55     59.14 o
   5   1   7       70.69       80.48      2.75 o
   6   1   7      924.33      954.63     22.51 o
  -6   2   7     1639.90     1700.58     30.68 o
  -5   2   7       13.29       17.93      1.71 o
  -4   2   7     3240.30     3276.46     50.20 o
  -3   2   7     1694.34     1680.13     23.84 o
  -2   2   7     2399.93     2374.65     27.43 o
  -1   2   7     4588.99     4789.23     57.39 o
   0   2   7       70.07       77.07      1.48 o
   1   2   7     3899.61     3961.30     67.93 o
   2   2   7     4250.08     4062.15    123.04 o
   3   2   7     1158.67     1123.71     26.86 o
   4   2   7     2942.70     2846.78     57.49 o
   5   2   7      229.62      234.27      5.52 o
   6   2   7      916.12      941.33     20.30 o
  -6   3   7     1276.03     1242.62     25.88 o
  -5   3   7      347.98      345.19      8.90 o
  -4   3   7     1251.24     1224.14     24.31 o
  -3   3   7     2886.59     2914.23     43.95 o
  -2   3   7      118.72      134.66      2.29 o
  -1   3   7     6548.43     6788.93     83.79 o
   0   3   7     4867.95     4871.16     63.26 o
   1   3   7      861.43      876.27     12.02 o
   2   3   7     3151.81     2860.40    154.82 o
   3   3   7      499.42      490.24     17.16 o
   4   3   7     2544.12     2565.31     44.73 o
   5   3   7     1465.62     1455.29     27.86 o
   6   3   7     1687.00     1776.06     38.71 o
  -5   4   7     2043.66     1946.25     38.39 o
  -4   4   7      141.03      147.97      4.96 o
  -3   4   7     2798.76     2766.90     44.20 o
  -2   4   7      829.27      817.47     12.38 o
  -1   4   7     3162.00     3230.71     42.92 o
   0   4   7     4925.69     4997.85     66.96 o
   1   4   7      475.60      489.06      8.78 o
   2   4   7     2015.31     1878.81     36.42 o
   3   4   7     3083.31     2946.67     61.16 o
   4   4   7     2029.85     2049.62     39.88 o
   5   4   7     3052.41     3138.70     66.25 o
   6   4   7       62.60       66.01      2.97 o
  -5   5   7     2082.23     1970.88     39.25 o
  -4   5   7      534.65      503.63     12.12 o
  -3   5   7     1943.36     1873.88     33.97 o
  -2   5   7     3055.38     2967.01     45.01 o
  -1   5   7        3.78        6.56      1.02 o
   0   5   7     2021.24     2040.34     29.10 o
   1   5   7     2746.16     2650.79     34.51 o
   2   5   7     4170.52     4116.14     61.67 o
   3   5   7     7326.85     7078.11    137.21 o
   4   5   7      128.18      134.29      4.01 o
   5   5   7     1101.07     1112.46     24.25 o
   6   5   7     1054.33     1076.07     26.18 o
   7   5   7      519.71      546.23     16.18 o
  -4   6   7     1736.15     1587.49     42.55 o
  -3   6   7      246.63      225.95      6.35 o
  -2   6   7     2727.73     2587.66     55.40 o
  -1   6   7     1422.61     1362.75     20.73 o
   0   6   7     1554.34     1528.61     21.93 o
   1   6   7     7013.52     7147.45    111.43 o
   2   6   7      181.06      201.07      4.50 o
   3   6   7     2646.67     2591.04     42.11 o
   4   6   7     1379.75     1348.91     24.62 o
   5   6   7     1584.88     1587.62     28.87 o
   6   6   7     1971.24     1993.39     42.04 o
   7   6   7        7.40        8.72      1.97 o
  -3   7   7      172.01      163.70      6.61 o
  -2   7   7     1452.14     1326.32     40.50 o
  -1   7   7     5274.84     5061.80     99.91 o
   0   7   7      195.63      203.37      4.91 o
   1   7   7     2211.74     2194.64     62.79 o
   2   7   7     1738.60     1849.16     31.94 o
   3   7   7      921.05      890.55     15.45 o
   4   7   7     2336.52     2320.49     38.10 o
   5   7   7       77.00       82.65      2.93 o
   6   7   7     2839.70     2832.64     57.76 o
  -2   8   7       19.75       27.32      2.84 o
  -1   8   7     1776.74     1696.17     53.54 o
   0   8   7     1017.72      994.02     31.84 o
   1   8   7     1050.29     1087.07     28.77 o
   2   8   7     2312.89     2407.02     58.37 o
   3   8   7       32.55       34.23      1.86 o
   4   8   7     2447.03     2413.68     44.09 o
   5   8   7     1380.23     1357.47     28.99 o
   6   8   7      751.73      774.53     17.57 o
  -1   9   7      335.49      346.92     11.09 o
   0   9   7     1342.64     1332.00     54.34 o
   1   9   7       72.91       81.49      4.38 o
   2   9   7     2761.69     2844.55     51.91 o
   3   9   7     1123.14     1098.18     21.33 o
   4   9   7     1392.11     1407.73     26.63 o
   5   9   7     1433.36     1397.54     28.76 o
   6   9   7        6.99       14.52      1.99 o
   0  10   7     1585.87     1642.34     61.58 o
   1  10   7      749.66      748.01     23.67 o
   2  10   7      803.57      856.50     20.09 o
   3  10   7     1558.28     1566.62     34.29 o
   4  10   7      341.66      339.35      8.71 o
   5  10   7     1524.65     1506.98     30.66 o
  -3  -6   8      969.41      945.16     23.75 o
  -2  -6   8     1835.35     1877.28     42.50 o
  -1  -6   8     2346.42     2330.64     48.39 o
  -5  -5   8      880.14      838.05     20.51 o
  -4  -5   8     1026.50     1031.29     26.01 o
  -3  -5   8     2481.07     2428.17     53.30 o
  -2  -5   8      151.77      150.40      5.04 o
  -1  -5   8     2767.12     2715.82     55.53 o
   0  -5   8      656.91      659.61     15.59 o
   1  -5   8     1413.55     1450.70     38.00 o
  -5  -4   8     2445.83     2424.39     49.32 o
  -4  -4   8       43.07       51.26      2.43 o
  -3  -4   8     2232.03     2211.15     42.97 o
  -2  -4   8      481.79      498.11     11.07 o
  -1  -4   8     1415.99     1369.72     25.51 o
   0  -4   8     2737.75     2627.77     46.96 o
   1  -4   8       50.91       59.58      3.78 o
   2  -4   8     2095.68     2135.18     42.07 o
  -6  -3   8       69.55       77.49      3.50 o
  -5  -3   8     2423.07     2434.74     45.80 o
  -4  -3   8      358.04      377.92      7.83 o
  -3  -3   8     3556.20     3471.29     55.47 o
  -2  -3   8     3815.38     3818.23     67.03 o
  -1  -3   8      107.06      113.52      3.17 o
   0  -3   8     1504.61     1468.43     25.37 o
   1  -3   8      249.06      244.06      5.45 o
   2  -3   8      539.52      532.68     12.53 o
   3  -3   8     1643.59     1663.17     62.53 o
  -6  -2   8      453.39      442.25     10.36 o
  -5  -2   8     1628.02     1613.42     31.07 o
  -4  -2   8     2483.25     2505.09     48.79 o
  -3  -2   8      202.29      200.89      4.05 o
  -2  -2   8     5171.06     5156.48     76.23 o
  -1  -2   8      559.28      555.11      9.44 o
   0  -2   8     3130.92     3027.35     42.09 o
   1  -2   8     1356.38     1305.03     22.85 o
   2  -2   8      144.92      146.05      4.28 o
   3  -2   8      816.14      809.10     17.92 o
   4  -2   8      459.12      465.03     11.44 o
  -6  -1   8     1498.74     1534.96     30.14 o
  -5  -1   8       35.92       42.70      2.35 o
  -4  -1   8     2238.23     2241.02     39.67 o
  -3  -1   8      825.08      830.62     12.48 o
  -2  -1   8     2791.11     2782.44     36.32 o
  -1  -1   8     2178.15     2181.38     29.24 o
   0  -1   8     1275.94     1277.81     19.04 o
   1  -1   8     4195.84     4079.34     61.64 o
   2  -1   8     1078.19     1057.85     24.77 o
   3  -1   8     1045.08      997.49     19.54 o
   4  -1   8     1680.40     1691.04     33.62 o
  -6   0   8     1525.32     1555.58     30.62 o
  -5   0   8      214.55      222.22      6.04 o
  -4   0   8     3871.60     3945.47     68.53 o
  -3   0   8     2098.63     2142.87     29.12 o
  -2   0   8     1208.21     1225.30     15.97 o
  -1   0   8     1513.82     1540.62     19.45 o
   0   0   8      403.41      407.08      6.37 o
   1   0   8     1435.02     1385.17     20.38 o
   2   0   8     4467.52     4262.68     79.21 o
   3   0   8      186.30      169.06      4.63 o
   4   0   8     3343.72     3260.14     70.61 o
   5   0   8      487.43      475.39     10.46 o
  -6   1   8     1343.78     1329.48     25.08 o
  -5   1   8     1286.98     1286.00     23.78 o
  -4   1   8     1852.29     1893.04     33.91 o
  -3   1   8     5631.48     5819.06     77.06 o
  -2   1   8       67.04       79.26      1.72 o
  -1   1   8     3768.58     3851.76     45.79 o
   0   1   8     1901.10     1941.93     24.87 o
   1   1   8      302.87      309.81      5.83 o
   2   1   8     1927.05     1832.60     32.25 o
   3   1   8      507.99      458.44     11.10 o
   4   1   8     1764.61     1694.45     39.00 o
   5   1   8     3431.48     3376.07     67.52 o
  -6   2   8      375.59      389.37      8.54 o
  -5   2   8     2539.71     2564.93     45.47 o
  -4   2   8      278.64      278.33      6.16 o
  -3   2   8     3103.62     3150.40     43.42 o
  -2   2   8     2053.16     2175.11     26.77 o
  -1   2   8     2509.69     2560.34     31.71 o
   0   2   8     8098.24     8347.35    106.46 o
   1   2   8      648.63      624.43     10.80 o
   2   2   8     2216.42     2200.49     46.35 o
   3   2   8     2166.52     2010.20     68.68 o
   4   2   8      263.34      257.97      6.41 o
   5   2   8     2812.29     2802.77     52.65 o
   6   2   8      342.01      368.32      9.07 o
  -5   3   8     2451.37     2473.36     42.94 o
  -4   3   8     1122.11     1137.64     20.65 o
  -3   3   8      616.11      606.96     10.40 o
  -2   3   8     2502.61     2574.90     32.26 o
  -1   3   8      638.05      679.31      9.55 o
   0   3   8     4086.64     4163.74     49.89 o
   1   3   8     4855.39     4928.68     75.58 o
   2   3   8      632.06      652.16     14.51 o
   3   3   8     5984.58     5833.13    177.58 o
   4   3   8      827.02      833.55     15.11 o
   5   3   8     1918.01     1889.93     35.77 o
   6   3   8     1429.78     1462.28     28.49 o
  -5   4   8     1092.98     1024.07     21.78 o
  -4   4   8     2771.63     2744.82     51.97 o
  -3   4   8       56.59       64.37      2.26 o
  -2   4   8     3311.86     3329.33     45.93 o
  -1   4   8     1376.16     1368.77     19.21 o
   0   4   8      145.10      150.26      2.71 o
   1   4   8     1682.14     1667.07     27.42 o
   2   4   8     1239.83     1176.65     21.52 o
   3   4   8     4162.57     3924.07    149.89 o
   4   4   8     5682.48     5717.73    110.26 o
   5   4   8      345.31      368.05      8.56 o
   6   4   8     2109.15     2163.40     50.74 o
  -4   5   8     2171.61     2049.96     44.88 o
  -3   5   8     1060.43     1016.70     18.63 o
  -2   5   8     2135.08     2116.68     32.54 o
  -1   5   8     2912.01     2877.08     41.90 o
   0   5   8      385.41      389.81      6.36 o
   1   5   8     1590.36     1575.46     23.67 o
   2   5   8     2786.34     2729.40     41.83 o
   3   5   8      542.28      519.57     10.64 o
   4   5   8     3324.77     3270.72     68.72 o
   5   5   8      199.06      204.18      5.23 o
   6   5   8     1256.01     1316.61     31.52 o
  -4   6   8      443.60      421.19     11.91 o
  -3   6   8     1064.72      978.81     23.92 o
  -2   6   8       67.81       75.58      3.01 o
  -1   6   8     2593.77     2496.72     39.94 o
   0   6   8     3026.56     2930.89     48.31 o
   1   6   8     1285.98     1275.10     19.43 o
   2   6   8     4754.73     4738.69     87.89 o
   3   6   8      111.86      129.17      3.95 o
   4   6   8     1856.32     1809.74     38.78 o
   5   6   8      960.31      978.77     21.58 o
   6   6   8      504.80      510.16     13.30 o
  -3   7   8     1208.68     1092.63     41.22 o
  -2   7   8      749.68      683.95     31.60 o
  -1   7   8      169.21      162.59      5.03 o
   0   7   8     1917.59     1852.91     40.56 o
   1   7   8      118.77      122.24      3.95 o
   2   7   8     4953.05     5184.48    134.78 o
   3   7   8     2960.75     2913.46     60.36 o
   4   7   8      870.09      857.39     16.29 o
   5   7   8     2535.26     2541.89     53.06 o
   6   7   8       18.12       26.31      2.48 o
  -2   8   8     1201.12     1164.89     41.90 o
  -1   8   8       22.25       28.33      3.57 o
   0   8   8     1752.39     1668.56     69.99 o
   1   8   8     1201.60     1206.66     40.81 o
   2   8   8      821.52      856.66     24.22 o
   3   8   8     3148.88     3182.69     71.01 o
   4   8   8      137.34      138.17      4.24 o
   5   8   8     2391.30     2384.33     49.05 o
   6   8   8     1043.90     1051.35     25.53 o
  -1   9   8      816.03      790.40     48.82 o
   0   9   8     1342.55     1327.25     53.50 o
   1   9   8     2118.70     2094.95     57.59 o
   2   9   8      105.27      109.53      3.77 o
   3   9   8     1869.59     1892.56     35.08 o
   4   9   8      907.12      912.33     18.17 o
   5   9   8      937.66      947.41     21.16 o
   1  10   8     2806.97     2803.28     67.23 o
   2  10   8     1656.72     1722.02     42.72 o
   3  10   8     1211.89     1263.01     26.21 o
   4  10   8     1546.14     1551.10     29.75 o
  -4  -5   9     1115.75     1162.39     49.39 o
  -3  -5   9      844.41      830.77     20.20 o
  -2  -5   9     1565.03     1565.45     33.37 o
  -1  -5   9        9.20       14.46      2.07 o
  -5  -4   9      583.45      575.37     14.85 o
  -4  -4   9     1123.79     1123.15     35.42 o
  -3  -4   9       48.71       51.35      2.71 o
  -2  -4   9     2088.32     2068.66     46.22 o
  -1  -4   9      816.93      824.33     17.32 o
   0  -4   9     1269.89     1240.56     23.47 o
   1  -4   9     2405.24     2326.72     41.91 o
  -5  -3   9      182.38      193.80      6.45 o
  -4  -3   9     1288.65     1249.60     28.75 o
  -3  -3   9      149.38      149.39      5.98 o
  -2  -3   9     2287.68     2230.42     39.86 o
  -1  -3   9     4137.79     4004.14     70.25 o
   0  -3   9      154.38      156.61      4.06 o
   1  -3   9     1763.41     1732.33     31.85 o
   2  -3   9      490.43      474.52     11.80 o
  -5  -2   9      261.56      260.30      7.88 o
  -4  -2   9     2905.52     2908.69     59.22 o
  -3  -2   9     3549.81     3506.78     65.25 o
  -2  -2   9        2.16       15.13      2.39 o
  -1  -2   9     2517.49     2494.91     41.72 o
   0  -2   9      728.17      708.29     12.30 o
   1  -2   9     1657.63     1622.72     28.20 o
   2  -2   9     1772.59     1690.97     34.66 o
   3  -2   9        2.58        7.09      1.51 o
  -6  -1   9     1294.61     1339.51     28.89 o
  -5  -1   9     1859.32     1851.56     38.32 o
  -4  -1   9       21.42       22.89      2.00 o
  -3  -1   9     3444.10     3499.81     61.09 o
  -2  -1   9     1895.52     1896.40     32.00 o
  -1  -1   9     2641.72     2608.62     39.59 o
   0  -1   9     2533.20     2545.49     39.01 o
   1  -1   9       55.22       60.90      2.13 o
   2  -1   9     2861.49     2788.08     49.31 o
   3  -1   9     1399.24     1332.96     43.21 o
   4  -1   9      858.03      858.38     21.01 o
  -6   0   9      118.87      129.56      4.94 o
  -5   0   9     1009.19     1019.72     25.48 o
  -4   0   9      561.46      572.84     12.37 o
  -3   0   9     2360.99     2385.43     36.64 o
  -2   0   9     4013.68     4083.32     61.20 o
  -1   0   9      150.51      150.23      2.93 o
   0   0   9     3956.17     4053.77     61.24 o
   1   0   9     2656.49     2711.18     44.65 o
   2   0   9      776.25      775.39     17.29 o
   3   0   9     2234.00     2073.34     52.39 o
   4   0   9        0.03        5.21      1.54 o
  -5   1   9     1892.43     1873.54     39.03 o
  -4   1   9     2057.36     2074.13     39.74 o
  -3   1   9      627.98      635.94     11.25 o
  -2   1   9     2995.55     3055.92     45.98 o
  -1   1   9     2014.05     2075.75     28.85 o
   0   1   9     1386.20     1402.10     20.80 o
   1   1   9     3491.95     3482.37     60.54 o
   2   1   9       24.88       30.08      1.50 o
   3   1   9     2094.97     1989.80     49.49 o
   4   1   9      893.97      859.22     17.08 o
   5   1   9      516.97      515.53     11.88 o
  -5   2   9      566.12      587.73     13.12 o
  -4   2   9     4017.80     4072.78     70.86 o
  -3   2   9     1685.55     1713.15     29.28 o
  -2   2   9     1277.66     1315.05     18.92 o
  -1   2   9     2888.07     2948.03     39.19 o
   0   2   9      368.59      371.78      5.81 o
   1   2   9     3432.58     3411.34     55.87 o
   2   2   9      695.12      683.57     14.30 o
   3   2   9     1730.01     1628.44     66.87 o
   4   2   9     1681.43     1615.17     41.35 o
   5   2   9       16.26       17.94      1.33 o
  -5   3   9      323.59      322.93      9.15 o
  -4   3   9     1158.86     1138.47     22.74 o
  -3   3   9     2858.94     2881.92     48.05 o
  -2   3   9      180.31      195.80      4.05 o
  -1   3   9     3864.07     4018.82     54.42 o
   0   3   9     1294.48     1308.64     17.98 o
   1   3   9     1948.89     1957.67     32.35 o
   2   3   9     1699.81     1648.19     39.93 o
   3   3   9      557.66      543.97     24.80 o
   4   3   9     4253.88     4018.27    109.30 o
   5   3   9      930.49      928.08     18.16 o
   6   3   9      955.69      952.23     42.89 o
  -5   4   9      783.41      779.28     16.54 o
  -4   4   9      214.71      226.18      6.13 o
  -3   4   9     1527.26     1521.67     27.85 o
  -2   4   9      578.71      559.36     11.09 o
  -1   4   9     2579.71     2659.24     41.50 o
   0   4   9     2406.34     2361.26     37.08 o
   1   4   9      783.75      799.62     13.11 o
   2   4   9     3536.16     3442.91     56.09 o
   3   4   9     1814.48     1799.69     65.82 o
   4   4   9     1577.67     1494.69     49.06 o
   5   4   9     2062.20     2046.38     43.31 o
   6   4   9      136.64      156.41      4.87 o
  -4   5   9      281.09      283.89      7.97 o
  -3   5   9     1646.98     1645.18     33.87 o
  -2   5   9     1313.54     1299.34     25.35 o
  -1   5   9     1572.66     1596.24     25.64 o
   0   5   9     3184.89     3258.84     47.98 o
   1   5   9      731.21      706.09     12.88 o
   2   5   9     2497.68     2368.00     54.02 o
   3   5   9     3130.42     2910.94     61.15 o
   4   5   9       98.25      105.04      3.11 o
   5   5   9     1340.44     1374.82     29.44 o
   6   5   9      232.41      249.42      7.04 o
  -3   6   9      761.04      731.01     18.81 o
  -2   6   9     2953.21     2872.34     66.34 o
  -1   6   9      536.92      538.12     11.65 o
   0   6   9     1802.89     1764.40     31.45 o
   1   6   9     2807.69     2719.65     45.35 o
   2   6   9     1041.85     1019.54     20.52 o
   3   6   9     3097.37     3006.40     63.55 o
   4   6   9      116.55      118.54      3.46 o
   5   6   9     1798.42     1801.03     38.53 o
   6   6   9     1590.41     1689.83     39.99 o
  -3   7   9      158.73      157.05      9.61 o
  -2   7   9     1495.62     1372.50     71.55 o
  -1   7   9     2511.75     2354.45     70.11 o
   0   7   9      344.11      342.48      8.20 o
   1   7   9     2592.15     2620.73     45.94 o
   2   7   9      146.46      153.72      4.16 o
   3   7   9     2895.15     2990.95     92.36 o
   4   7   9     2945.64     2875.24     61.19 o
   5   7   9      169.45      172.27      5.39 o
   6   7   9     1764.77     1809.22     42.91 o
  -2   8   9      339.69      316.34     17.00 o
  -1   8   9     1495.51     1400.82     75.64 o
   0   8   9        7.20       10.59      1.77 o
   1   8   9     2815.79     2797.27     85.93 o
   2   8   9     3005.03     3101.05     77.10 o
   3   8   9        5.12       11.41      1.42 o
   4   8   9     1475.79     1514.52     32.64 o
   5   8   9      339.17      343.70     10.75 o
  -1   9   9     1729.20     1646.37    118.67 o
   0   9   9     1308.10     1295.75     48.34 o
   1   9   9      462.00      467.87     19.26 o
   2   9   9     1537.81     1580.13     33.59 o
   3   9   9      203.09      217.87      7.42 o
   4   9   9      990.16     1020.33     22.49 o
   5   9   9      959.86     1003.04     22.10 o
   1  10   9       81.23       90.52      5.90 o
   2  10   9     1219.35     1229.54     30.91 o
   3  10   9     1008.64     1025.78     21.58 o
   4  10   9      853.38      892.88     46.65 o
  -3  -4  10     1941.73     1908.70     40.05 o
  -2  -4  10       22.26       26.17      2.13 o
  -1  -4  10      993.88      987.48     21.91 o
   0  -4  10     1002.57     1042.97     21.49 o
  -4  -3  10        1.71        9.42      1.90 o
  -3  -3  10     1561.03     1563.00     32.70 o
  -2  -3  10      600.76      602.72     13.04 o
  -1  -3  10       94.15       93.89      3.22 o
   0  -3  10     2956.98     2922.16     56.27 o
   1  -3  10      155.34      158.56      5.93 o
  -5  -2  10     1842.00     1820.52     49.58 o
  -4  -2  10      612.24      604.50     16.47 o
  -3  -2  10       77.92       79.53      3.35 o
  -2  -2  10     2661.43     2663.44     47.30 o
  -1  -2  10      112.41      124.31      3.38 o
   0  -2  10     2466.72     2487.59     44.69 o
   1  -2  10      604.91      626.89     14.27 o
   2  -2  10      396.95      374.12      9.41 o
  -5  -1  10      449.33      464.80     15.16 o
  -4  -1  10     1631.99     1661.00     70.90 o
  -3  -1  10      188.87      193.22      5.30 o
  -2  -1  10     1843.29     1856.01     31.53 o
  -1  -1  10      839.27      838.03     14.93 o
   0  -1  10      686.98      655.35     12.16 o
   1  -1  10     3376.58     3357.20     62.23 o
   2  -1  10        2.13       10.11      1.70 o
   3  -1  10     2606.68     2518.38     80.37 o
  -5   0  10       13.95       14.85      1.99 o
  -4   0  10     1401.66     1442.44     35.76 o
  -3   0  10      442.50      440.58     10.49 o
  -2   0  10      471.33      474.69      9.12 o
  -1   0  10     2715.33     2740.66     41.13 o
   0   0  10        1.41       14.11      1.13 o
   1   0  10     4794.43     4861.13     83.79 o
   2   0  10     1394.86     1348.53     26.15 o
   3   0  10      566.14      551.32     13.00 o
   4   0  10     2025.93     1903.46     42.58 o
  -5   1  10      372.14      377.86     10.83 o
  -4   1  10      437.24      447.72     12.99 o
  -3   1  10     1558.51     1592.92     32.63 o
  -2   1  10      165.33      168.16      3.83 o
  -1   1  10     4677.13     4748.10     70.81 o
   0   1  10     1127.31     1149.56     18.08 o
   1   1  10      942.14      955.78     17.54 o
   2   1  10     4712.66     4617.11     80.18 o
   3   1  10       18.19       21.32      1.50 o
   4   1  10     1776.69     1756.55     55.28 o
  -5   2  10      847.10      866.08     21.49 o
  -4   2  10       54.39       60.45      3.58 o
  -3   2  10     3066.91     3114.97     61.70 o
  -2   2  10      803.71      848.94     14.34 o
  -1   2  10     1492.42     1515.76     21.41 o
   0   2  10     5770.09     5842.95     87.84 o
   1   2  10       21.22       27.80      1.59 o
   2   2  10     4568.65     4505.66     78.12 o
   3   2  10      361.65      351.43      9.04 o
   4   2  10      365.48      362.77      7.99 o
   5   2  10     1578.90     1569.21     30.13 o
  -5   3  10     1533.07     1540.43     32.86 o
  -4   3  10      350.21      360.61     11.05 o
  -3   3  10      673.77      665.90     16.34 o
  -2   3  10     3625.46     3710.50     60.32 o
  -1   3  10       11.19       20.39      1.22 o
   0   3  10     7605.47     7679.95    106.54 o
   1   3  10      562.59      559.70     10.01 o
   2   3  10     1713.91     1704.42     31.78 o
   3   3  10     2648.53     2537.86    101.28 o
   4   3  10       18.50       22.33      4.57 o
   5   3  10     1971.45     1968.76     37.24 o
  -4   4  10     1160.45     1155.62     29.36 o
  -3   4  10        0.85        5.40      1.38 o
  -2   4  10     3779.83     3784.32     69.23 o
  -1   4  10      661.65      678.66     11.56 o
   0   4  10     2389.11     2420.95     37.98 o
   1   4  10     4517.41     4512.36     81.10 o
   2   4  10       32.47       30.67      1.13 o
   3   4  10     3648.42     3429.33    134.61 o
   4   4  10      653.14      604.13     28.31 o
   5   4  10      259.56      259.12      7.63 o
  -4   5  10     1472.15     1409.68     40.53 o
  -3   5  10      297.16      306.68     11.78 o
  -2   5  10     2658.06     2617.60     48.85 o
  -1   5  10     3420.71     3451.42     53.13 o
   0   5  10       24.40       25.67      1.59 o
   1   5  10     4204.96     4123.97     78.07 o
   2   5  10      982.76      946.87     26.63 o
   3   5  10      326.39      324.90      7.39 o
   4   5  10     1250.44     1223.85     37.73 o
   5   5  10        3.47       10.07      1.04 o
  -3   6  10     1942.16     1764.27     49.37 o
  -2   6  10      108.82      113.71      5.15 o
  -1   6  10     4788.31     4743.81     93.43 o
   0   6  10      725.34      694.01     14.08 o
   1   6  10     1041.66     1012.84     17.72 o
   2   6  10     1348.18     1290.41     28.25 o
   3   6  10       53.52       53.12      2.13 o
   4   6  10     1952.78     1879.00     40.05 o
   5   6  10      188.63      191.88      4.95 o
  -2   7  10      561.24      490.82     16.81 o
  -1   7  10     1146.17     1116.12     30.48 o
   0   7  10     2133.86     2063.65     41.80 o
   1   7  10      129.80      142.99      4.56 o
   2   7  10     3042.44     3015.04     63.24 o
   3   7  10       29.38       35.47      2.78 o
   4   7  10      810.31      783.19     21.21 o
   5   7  10     1448.13     1451.30     34.52 o
  -1   8  10       89.81       93.84      5.28 o
   0   8  10     2403.63     2383.24     67.96 o
   1   8  10       72.11       68.28      3.22 o
   2   8  10     1212.98     1245.98     40.80 o
   3   8  10     1235.19     1303.78     46.06 o
   4   8  10        5.57       12.15      1.57 o
   5   8  10     2029.95     2062.31     48.81 o
   0   9  10     1619.48     1568.34     67.65 o
   1   9  10      714.41      722.33     30.72 o
   2   9  10        9.08       20.52      2.07 o
   3   9  10     1552.62     1578.48     42.21 o
   4   9  10      240.76      237.26      9.94 o
  -3  -3  11       71.34       73.70      4.54 o
  -2  -3  11     1027.41     1037.68     22.60 o
  -1  -3  11     1117.18     1118.42     22.59 o
   0  -3  11      113.58      104.61      7.35 o
  -4  -2  11     1358.15     1350.08     37.23 o
  -3  -2  11      775.65      771.95     20.19 o
  -2  -2  11      119.82      129.10      4.10 o
  -1  -2  11     3108.80     3125.93     55.29 o
   0  -2  11      461.49      450.06     10.93 o
   1  -2  11     1900.33     1906.65     39.12 o
  -4  -1  11      402.15      404.18     11.97 o
  -3  -1  11     2058.75     2112.54     50.48 o
  -2  -1  11       19.18       21.08      1.68 o
  -1  -1  11     2922.57     2948.63     52.35 o
   0  -1  11     2840.23     2816.58     56.01 o
   1  -1  11        4.43       14.34      1.86 o
   2  -1  11     1820.23     1800.80     40.49 o
  -4   0  11       10.28       15.98      2.25 o
  -3   0  11     2667.22     2721.11     59.03 o
  -2   0  11     2083.13     2088.97     37.30 o
  -1   0  11      271.41      277.18      6.31 o
   0   0  11     2467.81     2444.03     45.65 o
   1   0  11      151.75      157.19      4.66 o
   2   0  11     1809.62     1799.96     40.23 o
   3   0  11     1348.08     1305.32     27.74 o
  -4   1  11     1382.89     1392.67     34.74 o
  -3   1  11      237.24      246.07      7.34 o
  -2   1  11     3574.85     3636.12     60.01 o
  -1   1  11      258.97      267.80      5.75 o
   0   1  11     2264.68     2282.62     40.06 o
   1   1  11     1447.22     1433.25     27.52 o
   2   1  11      639.28      654.43     13.27 o
   3   1  11     1947.96     1902.68     36.17 o
  -4   2  11     1825.94     1812.55     49.41 o
  -3   2  11        3.68        5.99      1.36 o
  -2   2  11     2330.38     2390.76     39.89 o
  -1   2  11     2927.82     2962.76     47.12 o
   0   2  11       35.20       40.45      1.56 o
   1   2  11     3224.84     3219.92     56.26 o
   2   2  11        7.45       11.10      0.83 o
   3   2  11     2365.34     2252.99     51.58 o
   4   2  11      369.45      395.34      9.90 o
  -4   3  11     1759.04     1735.66     47.78 o
  -3   3  11      938.91      942.26     24.13 o
  -2   3  11      223.81      237.71      5.87 o
  -1   3  11     3032.60     3092.21     46.72 o
   0   3  11       49.77       57.82      1.91 o
   1   3  11     2511.30     2481.00     43.58 o
   2   3  11      750.11      744.30     13.69 o
   3   3  11      619.96      576.55     27.76 o
   4   3  11     1899.40     1840.79     76.58 o
  -4   4  11      272.77      272.86      9.40 o
  -3   4  11     2867.28     2928.45     69.46 o
  -2   4  11      107.91      102.89      3.49 o
  -1   4  11     2213.50     2285.29     39.57 o
   0   4  11      228.63      236.15      5.11 o
   1   4  11     1625.52     1590.77     28.39 o
   2   4  11     2606.59     2564.04     44.85 o
   3   4  11       67.06       67.26      6.46 o
   4   4  11     1426.00     1391.01     58.90 o
   5   4  11      711.40      722.96     34.23 o
  -3   5  11     1628.81     1647.90     38.53 o
  -2   5  11      930.91      914.99     20.04 o
  -1   5  11      784.67      792.53     14.99 o
   0   5  11     2760.13     2837.11     52.85 o
   1   5  11       66.49       69.44      2.63 o
   2   5  11     2487.37     2420.02     47.49 o
   3   5  11      355.81      337.22      8.59 o
   5   5  11     1806.22     1839.89     48.63 o
  -3   6  11      621.48      600.10     19.73 o
  -2   6  11     2103.33     2097.43     51.00 o
  -1   6  11        4.21        8.77      1.23 o
   0   6  11     2121.71     2099.87     42.65 o
   1   6  11      584.01      581.20     13.33 o
   2   6  11     1416.89     1360.62     31.99 o
   3   6  11     2731.15     2642.83     56.89 o
   4   6  11        6.10       12.76      1.12 o
   5   6  11     1400.16     1410.26     37.77 o
  -2   7  11     1331.66     1316.19     59.91 o
  -1   7  11      107.12      112.05      4.71 o
   0   7  11     1273.59     1267.43     26.48 o
   1   7  11     3109.01     2992.29     68.77 o
   2   7  11        2.34        8.25      1.56 o
   3   7  11     2126.50     2052.62     63.08 o
   4   7  11      759.42      734.57     16.58 o
  -1   8  11     1873.57     1834.72     62.55 o
   0   8  11      142.19      147.14      5.49 o
   1   8  11     2476.00     2467.43     54.59 o
   2   8  11      246.07      254.52      9.60 o
   3   8  11      422.77      430.42     12.05 o
   4   8  11     1785.91     1840.86     54.65 o
   1   9  11      771.95      759.48     21.89 o
   2   9  11     1274.87     1356.98     56.59 o
   3   9  11        0.50        9.08      3.38 o
  -2  -2  12     1033.76     1112.83     45.46 o
  -1  -2  12      192.69      212.76      7.00 o
  -3  -1  12        3.30        9.68      1.68 o
  -2  -1  12     1644.50     1730.76     31.44 o
  -1  -1  12      121.17      133.42      5.00 o
   0  -1  12     1612.04     1573.69     32.34 o
   1  -1  12     1472.32     1503.64     34.22 o
  -3   0  12       50.47       55.29      3.26 o
  -2   0  12     1841.64     1873.40     33.76 o
  -1   0  12     1391.18     1399.17     28.68 o
   0   0  12       66.24       73.47      3.41 o
   1   0  12     1272.64     1253.04     26.60 o
   2   0  12      174.86      176.40      5.49 o
  -4   1  12     1503.37     1558.05     43.07 o
  -3   1  12     1028.95     1024.35     25.95 o
  -2   1  12      603.72      622.75     13.77 o
  -1   1  12     2202.47     2230.71     44.44 o
   0   1  12       93.07       95.78      3.01 o
   1   1  12     1218.03     1194.80     25.12 o
   2   1  12     1497.93     1492.94     28.77 o
  -3   2  12     1717.41     1777.85     43.12 o
  -2   2  12        2.78        8.27      1.22 o
  -1   2  12     1902.03     1934.28     38.68 o
   0   2  12     1260.72     1246.23     23.88 o
   1   2  12      505.05      517.89     10.81 o
   2   2  12     3625.25     3583.10     66.64 o
   3   2  12      367.95      362.24      9.98 o
  -3   3  12     1458.94     1489.82     36.72 o
  -2   3  12      722.11      744.05     15.13 o
  -1   3  12      305.19      320.36      6.59 o
   0   3  12     3143.24     3210.05     52.84 o
   1   3  12      130.46      134.03      3.41 o
   2   3  12     2074.89     2016.08     37.85 o
   3   3  12     2163.21     2182.80     60.24 o
  -3   4  12      874.22      906.44     23.70 o
  -2   4  12     2931.28     3014.23     59.86 o
  -1   4  12      110.16      111.50      3.56 o
   0   4  12     2256.83     2247.63     43.80 o
   1   4  12     1665.39     1691.98     32.12 o
   2   4  12       20.49       25.02      1.29 o
   3   4  12     1468.91     1513.59     63.78 o
   4   4  12      171.35      177.62     12.38 o
  -3   5  12        6.67       13.76      3.10 o
  -2   5  12     2340.05     2402.08     52.46 o
  -1   5  12      996.08     1013.12     21.66 o
   0   5  12      336.12      330.58      8.35 o
   1   5  12     2593.20     2617.98     55.80 o
   2   5  12      446.13      428.23      9.95 o
   3   5  12      992.36      999.99     26.77 o
  -2   6  12      235.78      230.94      8.14 o
  -1   6  12     1485.22     1485.53     30.79 o
   0   6  12       65.59       76.30      3.47 o
   1   6  12     1775.15     1748.61     41.67 o
   2   6  12     1716.40     1657.50     36.82 o
   3   6  12      274.84      278.48      8.29 o
   4   6  12     2070.15     2081.29     80.40 o
  -1   7  12     1163.60     1142.13     26.84 o
   0   7  12      936.54      902.27     21.66 o
   1   7  12      182.21      186.41      7.18 o
   2   7  12     2142.07     2083.23     58.41 o
   3   7  12       94.95      104.11      3.94 o
   0   8  12     2314.51     2289.35     56.94 o
   1   8  12      207.13      198.78      7.41 o
   2   8  12      836.14      814.98     23.33 o
   3   8  12      214.04      226.42      8.13 o
  -2   0  13      303.51      343.27     23.42 o
  -1   0  13     1817.20     1865.61     46.63 o
   0   0  13     1310.39     1305.53     29.97 o
  -2   1  13     1807.32     1860.11     41.57 o
  -1   1  13      231.38      243.73      6.58 o
   0   1  13      954.39      990.81     26.70 o
   1   1  13      503.12      532.12     12.31 o
  -2   2  13     1555.23     1614.35     36.27 o
  -1   2  13      690.98      718.97     15.70 o
   0   2  13      623.69      639.87     14.39 o
   1   2  13     1108.50     1128.27     23.80 o
   2   2  13      232.25      228.15      5.44 o
  -2   3  13      807.07      841.18     16.89 o
  -1   3  13     1006.90     1050.92     20.49 o
   0   3  13      139.98      147.21      4.21 o
   1   3  13     1699.36     1720.58     35.07 o
   2   3  13     1029.43     1038.86     18.86 o
  -2   4  13      551.09      586.80     14.47 o
  -1   4  13     1479.85     1510.83     35.73 o
   0   4  13      392.51      393.29     12.00 o
   1   4  13      613.83      628.87     13.83 o
   2   4  13     1294.12     1325.00     23.90 o
   3   4  13        6.49        8.38      1.72 o
  -2   5  13      350.03      344.13     19.39 o
  -1   5  13      893.50      927.58     25.71 o
   0   5  13      743.05      748.41     18.43 o
   1   5  13      312.81      312.30      9.71 o
   2   5  13      959.38      948.29     20.80 o
   3   5  13      351.43      362.47     10.33 o
  -1   6  13      181.38      198.52      6.63 o
   0   6  13      952.84     1001.73     24.34 o
   1   6  13      292.39      299.88      9.70 o
   2   6  13     1515.80     1499.14     36.71 o
   1   7  13     2193.84     2182.39     57.64 o
   2   7  13      148.95      155.83      5.32 o
 
